# Supplementary material for: Tandem repeats ubiquitously flank and contribute to translation initiation sites
Source: BMC Genom Data. 2022 Jul 27;23:59. doi: 10.1186/s12863-022-01075-5 (PMC9331589; doi:10.1186/s12863-022-01075-5)
Supplement: Supplementary file 4 — Additional file 4 Additional Table 4. The list of all human specific TRs and their abundance. [file 12863_2022_1075_MOESM4_ESM.xlsx]

## Sheet: Total
		Additional Table 4: The list of all human specific TRs and their abundance.
		TR	Core	Core Length	Repeat	Abundance
		(CT)3	CT	2	3	6623
		(TC)3	TC	2	3	6033
		(GC)3	GC	2	3	5047
		(T)6	T	1	6	4436
		(CG)3	CG	2	3	4303
		(AG)3	AG	2	3	4003
		(TG)3	TG	2	3	3968
		(GA)3	GA	2	3	3620
		(C)6	C	1	6	3412
		(GT)3	GT	2	3	3144
		(G)6	G	1	6	2489
		(T)7	T	1	7	2250
		(CA)3	CA	2	3	2186
		(A)6	A	1	6	2057
		(AT)3	AT	2	3	2032
		(TA)3	TA	2	3	1905
		(AC)3	AC	2	3	1527
		(GGC)3	GGC	3	3	1192
		(GCG)3	GCG	3	3	1112
		(GCC)3	GCC	3	3	1084
		(CGG)3	CGG	3	3	1055
		(T)8	T	1	8	1002
		(CGC)3	CGC	3	3	955
		(TC)4	TC	2	4	916
		(CCG)3	CCG	3	3	890
		(CT)4	CT	2	4	826
		(A)7	A	1	7	763
		(GC)4	GC	2	4	705
		(C)7	C	1	7	671
		(G)7	G	1	7	590
		(T)9	T	1	9	590
		(GGA)3	GGA	3	3	577
		(TG)4	TG	2	4	571
		(AGG)3	AGG	3	3	518
		(CG)4	CG	2	4	516
		(AG)4	AG	2	4	495
		(GAG)3	GAG	3	3	490
		(CTC)3	CTC	3	3	486
		(GGC)4	GGC	3	4	485
		(GA)4	GA	2	4	460
		(CCT)3	CCT	3	3	456
		(GT)4	GT	2	4	447
		(AGC)3	AGC	3	3	416
		(A)8	A	1	8	395
		(TCC)3	TCC	3	3	395
		(T)10	T	1	10	391
		(CTG)3	CTG	3	3	390
		(CGG)4	CGG	3	4	383
		(GCG)4	GCG	3	4	379
		(CAG)3	CAG	3	3	334
		(GCT)3	GCT	3	3	285
		(TA)4	TA	2	4	273
		(GCC)4	GCC	3	4	259
		(AT)4	AT	2	4	252
		(CGC)4	CGC	3	4	250
		(TTC)3	TTC	3	3	247
		(GCA)3	GCA	3	3	229
		(TGC)3	TGC	3	3	226
		(T)11	T	1	11	216
		(CA)4	CA	2	4	213
		(TCT)3	TCT	3	3	213
		(C)8	C	1	8	212
		(GCG)5	GCG	3	5	206
		(CCG)4	CCG	3	4	198
		(GAA)3	GAA	3	3	185
		(TG)5	TG	2	5	178
		(AC)4	AC	2	4	168
		(ATT)3	ATT	3	3	165
		(ACC)3	ACC	3	3	154
		(TTG)3	TTG	3	3	154
		(CGG)5	CGG	3	5	152
		(TGG)3	TGG	3	3	150
		(TC)5	TC	2	5	143
		(A)9	A	1	9	140
		(GCC)5	GCC	3	5	139
		(CCG)5	CCG	3	5	138
		(GGC)5	GGC	3	5	138
		(GGC)6	GGC	3	6	136
		(CCA)3	CCA	3	3	134
		(CGC)5	CGC	3	5	134
		(TGT)3	TGT	3	3	129
		(T)14	T	1	14	126
		(G)8	G	1	8	125
		(GT)5	GT	2	5	125
		(CAC)3	CAC	3	3	124
		(GCG)6	GCG	3	6	119
		(AAG)3	AAG	3	3	118
		(CTT)3	CTT	3	3	118
		(CGG)6	CGG	3	6	114
		(TAT)3	TAT	3	3	113
		(CGCC)3	CGCC	4	3	112
		(GGCG)3	GGCG	4	3	109
		(CCTT)3	CCTT	4	3	107
		(TTA)3	TTA	3	3	104
		(GGT)3	GGT	3	3	101
		(CCTC)3	CCTC	4	3	100
		(GTG)3	GTG	3	3	99
		(AGA)3	AGA	3	3	98
		(CCGC)3	CCGC	4	3	96
		(GTT)3	GTT	3	3	94
		(GAG)4	GAG	3	4	93
		(CTTC)3	CTTC	4	3	93
		(CCCT)3	CCCT	4	3	91
		(CTC)4	CTC	3	4	87
		(GCGG)3	GCGG	4	3	82
		(A)10	A	1	10	81
		(CGGG)3	CGGG	4	3	81
		(AAC)3	AAC	3	3	80
		(TCC)4	TCC	3	4	78
		(GCCC)3	GCCC	4	3	77
		(AGG)4	AGG	3	4	76
		(CTCC)3	CTCC	4	3	75
		(GGGC)3	GGGC	4	3	74
		(GGGGC)3	GGGGC	5	3	74
		(TCA)3	TCA	3	3	72
		(TGA)3	TGA	3	3	70
		(AG)5	AG	2	5	69
		(GGC)7	GGC	3	7	69
		(CAA)3	CAA	3	3	67
		(CCCG)3	CCCG	4	3	66
		(GGA)4	GGA	3	4	65
		(TCCC)3	TCCC	4	3	65
		(ACA)3	ACA	3	3	64
		(GAT)3	GAT	3	3	62
		(TGTTT)3	TGTTT	5	3	61
		(GTTTT)3	GTTTT	5	3	60
		(A)12	A	1	12	59
		(CTTT)3	CTTT	4	3	56
		(AAT)3	AAT	3	3	55
		(ATG)3	ATG	3	3	55
		(GTT)4	GTT	3	4	55
		(GGCGG)3	GGCGG	5	3	55
		(CGGGG)3	CGGGG	5	3	54
		(TTGTT)3	TTGTT	5	3	54
		(CAG)4	CAG	3	4	53
		(TTTC)3	TTTC	4	3	53
		(GGGCG)3	GGGCG	5	3	53
		(T)15	T	1	15	52
		(GTTT)3	GTTT	4	3	52
		(GCCCC)3	GCCCC	5	3	52
		(TGT)4	TGT	3	4	51
		(TTTTG)3	TTTTG	5	3	51
		(TAA)3	TAA	3	3	50
		(TTG)4	TTG	3	4	50
		(TCTT)3	TCTT	4	3	50
		(GCGGG)3	GCGGG	5	3	49
		(TTTGT)3	TTTGT	5	3	48
		(CGG)7	CGG	3	7	47
		(TTCT)3	TTCT	4	3	47
		(CA)5	CA	2	5	46
		(ATTT)3	ATTT	4	3	46
		(GT)6	GT	2	6	45
		(CCT)4	CCT	3	4	45
		(GCA)4	GCA	3	4	45
		(GCG)8	GCG	3	8	45
		(GCT)4	GCT	3	4	45
		(CCCGC)3	CCCGC	5	3	45
		(AC)5	AC	2	5	44
		(ATA)3	ATA	3	3	44
		(CGG)8	CGG	3	8	44
		(GCG)7	GCG	3	7	43
		(CCCCG)3	CCCCG	5	3	43
		(TTTA)3	TTTA	4	3	42
		(GGAG)3	GGAG	4	3	41
		(TCCT)3	TCCT	4	3	41
		(A)11	A	1	11	38
		(TTTG)3	TTTG	4	3	38
		(CGGCC)3	CGGCC	5	3	38
		(TG)6	TG	2	6	37
		(ATC)3	ATC	3	3	37
		(CAT)3	CAT	3	3	37
		(CAGC)3	CAGC	4	3	37
		(AGC)4	AGC	3	4	36
		(TGC)4	TGC	3	4	36
		(AAAT)3	AAAT	4	3	36
		(TAAA)3	TAAA	4	3	36
		(AGGG)3	AGGG	4	3	35
		(GGGA)3	GGGA	4	3	35
		(TTAT)3	TTAT	4	3	35
		(A)17	A	1	17	34
		(CTG)4	CTG	3	4	34
		(GGC)8	GGC	3	8	34
		(AATA)3	AATA	4	3	34
		(ATAA)3	ATAA	4	3	34
		(TATT)3	TATT	4	3	34
		(A)13	A	1	13	33
		(CT)10	CT	2	10	33
		(TAC)3	TAC	3	3	33
		(CTGC)3	CTGC	4	3	33
		(GCC)7	GCC	3	7	31
		(GAGG)3	GAGG	4	3	31
		(TGTT)3	TGTT	4	3	30
		(CGCCC)3	CGCCC	5	3	30
		(TGTTTT)3	TGTTTT	6	3	30
		(TGCC)3	TGCC	4	3	29
		(TTGT)3	TTGT	4	3	29
		(TTGTTT)3	TTGTTT	6	3	29
		(TTTGTT)3	TTTGTT	6	3	29
		(AT)6	AT	2	6	28
		(CCTG)3	CCTG	4	3	28
		(GGCCG)3	GGCCG	5	3	28
		(TGAA)3	TGAA	4	3	27
		(TTCC)3	TTCC	4	3	27
		(CCGCC)3	CCGCC	5	3	25
		(GGCCC)3	GGCCC	5	3	25
		(TA)5	TA	2	5	24
		(CAC)4	CAC	3	4	24
		(CAGA)3	CAGA	4	3	24
		(GCCCG)3	GCCCG	5	3	24
		(TG)9	TG	2	9	23
		(GGA)5	GGA	3	5	23
		(AATG)3	AATG	4	3	23
		(GAAG)3	GAAG	4	3	23
		(GCCGG)3	GCCGG	5	3	23
		(CTT)4	CTT	3	4	22
		(ATGA)3	ATGA	4	3	22
		(GCCG)3	GCCG	4	3	22
		(GCCT)3	GCCT	4	3	22
		(CCCGG)3	CCCGG	5	3	22
		(TCCCC)3	TCCCC	5	3	22
		(T)18	T	1	18	21
		(GAC)3	GAC	3	3	21
		(ATTT)4	ATTT	4	4	21
		(CGGC)3	CGGC	4	3	21
		(GAAT)3	GAAT	4	3	21
		(GGAA)3	GGAA	4	3	21
		(AGA)4	AGA	3	4	20
		(GAA)4	GAA	3	4	20
		(TCC)5	TCC	3	5	20
		(ACCC)3	ACCC	4	3	20
		(TATT)4	TATT	4	4	20
		(AGG)5	AGG	3	5	19
		(CGA)3	CGA	3	3	19
		(CGT)3	CGT	3	3	19
		(GAG)5	GAG	3	5	19
		(TTA)4	TTA	3	4	19
		(AGAC)3	AGAC	4	3	19
		(CCGGG)3	CCGGG	5	3	19
		(CG)6	CG	2	6	18
		(TA)6	TA	2	6	18
		(AAAT)4	AAAT	4	4	18
		(CCGGC)3	CCGGC	5	3	18
		(GTGTGTGTTT)2	GTGTGTGTTT	10	2	18
		(C)10	C	1	10	17
		(AT)5	AT	2	5	17
		(CCA)4	CCA	3	4	17
		(GGT)4	GGT	3	4	17
		(AAAC)3	AAAC	4	3	17
		(AAGA)3	AAGA	4	3	17
		(CACC)3	CACC	4	3	17
		(TGTGTGTGTT)2	TGTGTGTGTT	10	2	17
		(ACT)3	ACT	3	3	16
		(CTGG)3	CTGG	4	3	16
		(GCGCCC)3	GCGCCC	6	3	16
		(C)12	C	1	12	15
		(GT)8	GT	2	8	15
		(CAG)6	CAG	3	6	15
		(GGA)6	GGA	3	6	15
		(CCGC)4	CCGC	4	4	15
		(TTTG)4	TTTG	4	4	15
		(CCCTG)3	CCCTG	5	3	15
		(CGAGC)3	CGAGC	5	3	15
		(GCCCT)3	GCCCT	5	3	15
		(CGCGCC)3	CGCGCC	6	3	15
		(AAG)4	AAG	3	4	14
		(CTC)5	CTC	3	5	14
		(GCT)5	GCT	3	5	14
		(TCG)3	TCG	3	3	14
		(AATA)4	AATA	4	4	14
		(AGAA)3	AGAA	4	3	14
		(CACT)3	CACT	4	3	14
		(GCAG)3	GCAG	4	3	14
		(TTTC)4	TTTC	4	4	14
		(GAGCC)3	GAGCC	5	3	14
		(CT)8	CT	2	8	13
		(ACC)4	ACC	3	4	13
		(ATT)4	ATT	3	4	13
		(GAG)6	GAG	3	6	13
		(TCT)4	TCT	3	4	13
		(TTC)4	TTC	3	4	13
		(AAAG)3	AAAG	4	3	13
		(CCAG)3	CCAG	4	3	13
		(TGTT)4	TGTT	4	4	13
		(TTGT)4	TTGT	4	4	13
		(TTCTT)3	TTCTT	5	3	13
		(CCCGCG)3	CCCGCG	6	3	13
		(ATA)4	ATA	3	4	12
		(GCA)6	GCA	3	6	12
		(GTA)3	GTA	3	3	12
		(CCCA)3	CCCA	4	3	12
		(GAAA)3	GAAA	4	3	12
		(GGTG)3	GGTG	4	3	12
		(TTAT)4	TTAT	4	4	12
		(CCGCGC)3	CCGCGC	6	3	12
		(GTTTTT)3	GTTTTT	6	3	12
		(CA)6	CA	2	6	11
		(ACA)4	ACA	3	4	11
		(AGC)6	AGC	3	6	11
		(CAA)4	CAA	3	4	11
		(GAG)7	GAG	3	7	11
		(TAT)4	TAT	3	4	11
		(AATT)3	AATT	4	3	11
		(ACTC)3	ACTC	4	3	11
		(CCCGGC)3	CCCGGC	6	3	11
		(GCCCCG)3	GCCCCG	6	3	11
		(ACG)3	ACG	3	3	10
		(AGT)3	AGT	3	3	10
		(CAG)5	CAG	3	5	10
		(GGA)7	GGA	3	7	10
		(CAGG)3	CAGG	4	3	10
		(CCCG)4	CCCG	4	4	10
		(GTGG)3	GTGG	4	3	10
		(GTTT)4	GTTT	4	4	10
		(TCAC)3	TCAC	4	3	10
		(CTCCC)3	CTCCC	5	3	10
		(GGTGG)3	GGTGG	5	3	10
		(TTTCT)3	TTTCT	5	3	10
		(CCGGAG)3	CCGGAG	6	3	10
		(CGGAGC)3	CGGAGC	6	3	10
		(GCCGGG)3	GCCGGG	6	3	10
		(GGAGCC)3	GGAGCC	6	3	10
		(GGCCGG)3	GGCCGG	6	3	10
		(AC)6	AC	2	6	9
		(TC)10	TC	2	10	9
		(AAC)4	AAC	3	4	9
		(CTG)5	CTG	3	5	9
		(GTC)3	GTC	3	3	9
		(TGG)4	TGG	3	4	9
		(TGTC)3	TGTC	4	3	9
		(CGGGC)4	CGGGC	5	4	9
		(TTTTC)3	TTTTC	5	3	9
		(CCCCGG)3	CCCCGG	6	3	9
		(CGCCCG)3	CGCCCG	6	3	9
		(AGG)7	AGG	3	7	8
		(TGA)4	TGA	3	4	8
		(TGC)5	TGC	3	5	8
		(TTA)5	TTA	3	5	8
		(ATTA)3	ATTA	4	3	8
		(CTCA)3	CTCA	4	3	8
		(GGGT)3	GGGT	4	3	8
		(TCAT)3	TCAT	4	3	8
		(TGGG)3	TGGG	4	3	8
		(AAAGA)3	AAAGA	5	3	8
		(CCGGG)4	CCGGG	5	4	8
		(CCTCC)3	CCTCC	5	3	8
		(GCCGC)3	GCCGC	5	3	8
		(GCCGG)4	GCCGG	5	4	8
		(GGGGT)3	GGGGT	5	3	8
		(GGGTG)3	GGGTG	5	3	8
		(CCCGAG)3	CCCGAG	6	3	8
		(CCGAGC)3	CCGAGC	6	3	8
		(GCCGGA)3	GCCGGA	6	3	8
		(ATTTTAAAATT)2	ATTTTAAAATT	11	2	8
		(CCCCGAGGTCTCCGCG)2	CCCCGAGGTCTCCGCG	16	2	8
		(CCGCGCCCCGAGGTCT)2	CCGCGCCCCGAGGTCT	16	2	8
		(CGCCCCGAGGTCTCCG)2	CGCCCCGAGGTCTCCG	16	2	8
		(CGCGCCCCGAGGTCTC)2	CGCGCCCCGAGGTCTC	16	2	8
		(CTCCGCGCCCCGAGGT)2	CTCCGCGCCCCGAGGT	16	2	8
		(GCCCCGAGGTCTCCGC)2	GCCCCGAGGTCTCCGC	16	2	8
		(GCGCCCCGAGGTCTCC)2	GCGCCCCGAGGTCTCC	16	2	8
		(TCCGCGCCCCGAGGTC)2	TCCGCGCCCCGAGGTC	16	2	8
		(TCTCCGCGCCCCGAGG)2	TCTCCGCGCCCCGAGG	16	2	8
		(AAT)5	AAT	3	5	7
		(TAT)5	TAT	3	5	7
		(ATAA)4	ATAA	4	4	7
		(CCCA)4	CCCA	4	4	7
		(CGCC)5	CGCC	4	5	7
		(GCCC)5	GCCC	4	5	7
		(TAAA)4	TAAA	4	4	7
		(TCTG)3	TCTG	4	3	7
		(AAGAA)3	AAGAA	5	3	7
		(AGAAA)3	AGAAA	5	3	7
		(CCCTC)3	CCCTC	5	3	7
		(CTCTC)3	CTCTC	5	3	7
		(GCGGC)3	GCGGC	5	3	7
		(CCGGGG)3	CCGGGG	6	3	7
		(GGGCCG)3	GGGCCG	6	3	7
		(GGGGCGC)3	GGGGCGC	7	3	7
		(AAAATAAATAA)2	AAAATAAATAA	11	2	7
		(AAATAAATAAA)2	AAATAAATAAA	11	2	7
		(AATAAATAAAA)2	AATAAATAAAA	11	2	7
		(TGGCGGCGGCGG)2	TGGCGGCGGCGG	12	2	7
		(CA)8	CA	2	8	6
		(AAT)4	AAT	3	4	6
		(ATC)4	ATC	3	4	6
		(ATG)4	ATG	3	4	6
		(TTG)5	TTG	3	5	6
		(AAGG)3	AAGG	4	3	6
		(GTCT)3	GTCT	4	3	6
		(GTTG)3	GTTG	4	3	6
		(TAAT)3	TAAT	4	3	6
		(TCTT)4	TCTT	4	4	6
		(TTAA)3	TTAA	4	3	6
		(TTCT)4	TTCT	4	4	6
		(GGCGG)6	GGCGG	5	6	6
		(GGGCG)6	GGGCG	5	6	6
		(GTTTT)4	GTTTT	5	4	6
		(TTATT)3	TTATT	5	3	6
		(CCCGCC)3	CCCGCC	6	3	6
		(GGGGCC)3	GGGGCC	6	3	6
		(GCCGCCC)3	GCCGCCC	7	3	6
		(AC)9	AC	2	9	5
		(GTG)4	GTG	3	4	5
		(AAGA)4	AAGA	4	4	5
		(AAGC)3	AAGC	4	3	5
		(CAAA)4	CAAA	4	4	5
		(CAAG)3	CAAG	4	3	5
		(CATT)3	CATT	4	3	5
		(GCAA)3	GCAA	4	3	5
		(GCTG)3	GCTG	4	3	5
		(GGTC)3	GGTC	4	3	5
		(TCGT)3	TCGT	4	3	5
		(TTCG)3	TTCG	4	3	5
		(AAATT)3	AAATT	5	3	5
		(ACAAA)4	ACAAA	5	4	5
		(ACCCC)3	ACCCC	5	3	5
		(CAAAA)4	CAAAA	5	4	5
		(GGCCG)4	GGCCG	5	4	5
		(GGGCC)4	GGGCC	5	4	5
		(GTGGG)3	GTGGG	5	3	5
		(TAAAT)3	TAAAT	5	3	5
		(TTTAT)3	TTTAT	5	3	5
		(CCCAGC)3	CCCAGC	6	3	5
		(CCCCAG)3	CCCCAG	6	3	5
		(CCCCGC)3	CCCCGC	6	3	5
		(CCGCCT)4	CCGCCT	6	4	5
		(CCTCCG)4	CCTCCG	6	4	5
		(CTCCGC)4	CTCCGC	6	4	5
		(GCCCCA)3	GCCCCA	6	3	5
		(TCCGCC)4	TCCGCC	6	4	5
		(CCCGCCG)4	CCCGCCG	7	4	5
		(CCGCCCG)4	CCGCCCG	7	4	5
		(CCGCCGC)4	CCGCCGC	7	4	5
		(CGCCCGC)4	CGCCCGC	7	4	5
		(CGCCGCC)4	CGCCGCC	7	4	5
		(GCCCGCC)4	GCCCGCC	7	4	5
		(GCTGCGGG)3	GCTGCGGG	8	3	5
		(GGCTGCGG)3	GGCTGCGG	8	3	5
		(GGGCTGCG)3	GGGCTGCG	8	3	5
		(CCCAGCCCCA)2	CCCAGCCCCA	10	2	5
		(CCCCGCCCGCG)2	CCCCGCCCGCG	11	2	5
		(CCCGCCCGCGC)2	CCCGCCCGCGC	11	2	5
		(CCCGCGCCCCG)2	CCCGCGCCCCG	11	2	5
		(CCGCCCGCGCC)2	CCGCCCGCGCC	11	2	5
		(CCGCGCCCCGC)2	CCGCGCCCCGC	11	2	5
		(CGCCCCGCCCG)2	CGCCCCGCCCG	11	2	5
		(CGCCCGCGCCC)2	CGCCCGCGCCC	11	2	5
		(CGCGCCCCGCC)2	CGCGCCCCGCC	11	2	5
		(GCCCCGCCCGC)2	GCCCCGCCCGC	11	2	5
		(GCCCGCGCCCC)2	GCCCGCGCCCC	11	2	5
		(GCGCCCCGCCC)2	GCGCCCCGCCC	11	2	5
		(CGGGAGTGAGAG)2	CGGGAGTGAGAG	12	2	5
		(GGGAGTGAGAGC)2	GGGAGTGAGAGC	12	2	5
		(AAGTGGGAAACTGG)2	AAGTGGGAAACTGG	14	2	5
		(AGTGGGAAACTGGA)2	AGTGGGAAACTGGA	14	2	5
		(GAAACTGGAAGTGG)2	GAAACTGGAAGTGG	14	2	5
		(GAAGTGGGAAACTG)2	GAAGTGGGAAACTG	14	2	5
		(GGAAACTGGAAGTG)2	GGAAACTGGAAGTG	14	2	5
		(GGAAGTGGGAAACT)2	GGAAGTGGGAAACT	14	2	5
		(GGGAAACTGGAAGT)2	GGGAAACTGGAAGT	14	2	5
		(GTGGGAAACTGGAA)2	GTGGGAAACTGGAA	14	2	5
		(TGGGAAACTGGAAG)2	TGGGAAACTGGAAG	14	2	5
		(ACCTGGAGGGCTGGGG)2	ACCTGGAGGGCTGGGG	16	2	5
		(CTGGGGACCTGGAGGG)2	CTGGGGACCTGGAGGG	16	2	5
		(GACCTGGAGGGCTGGG)2	GACCTGGAGGGCTGGG	16	2	5
		(GCTGGGGACCTGGAGG)2	GCTGGGGACCTGGAGG	16	2	5
		(GGACCTGGAGGGCTGG)2	GGACCTGGAGGGCTGG	16	2	5
		(GGCTGGGGACCTGGAG)2	GGCTGGGGACCTGGAG	16	2	5
		(GGGACCTGGAGGGCTG)2	GGGACCTGGAGGGCTG	16	2	5
		(GGGCTGGGGACCTGGA)2	GGGCTGGGGACCTGGA	16	2	5
		(GGGGACCTGGAGGGCT)2	GGGGACCTGGAGGGCT	16	2	5
		(TGGGGACCTGGAGGGC)2	TGGGGACCTGGAGGGC	16	2	5
		(CCGGCGTGTACCGAGAGACTGGCGT)2	CCGGCGTGTACCGAGAGACTGGCGT	25	2	5
		(CGGCGTGTACCGAGAGACTGGCGTC)2	CGGCGTGTACCGAGAGACTGGCGTC	25	2	5
		(CGTGTACCGAGAGACTGGCGTCCGG)2	CGTGTACCGAGAGACTGGCGTCCGG	25	2	5
		(GCGTGTACCGAGAGACTGGCGTCCG)2	GCGTGTACCGAGAGACTGGCGTCCG	25	2	5
		(GGCGTGTACCGAGAGACTGGCGTCC)2	GGCGTGTACCGAGAGACTGGCGTCC	25	2	5
		(TCCGGCGTGTACCGAGAGACTGGCG)2	TCCGGCGTGTACCGAGAGACTGGCG	25	2	5
		(CA)9	CA	2	9	4
		(CAA)5	CAA	3	5	4
		(CAC)5	CAC	3	5	4
		(CTA)3	CTA	3	3	4
		(GCA)5	GCA	3	5	4
		(GCA)7	GCA	3	7	4
		(AACA)4	AACA	4	4	4
		(AATA)10	AATA	4	10	4
		(ACAA)4	ACAA	4	4	4
		(ATGG)3	ATGG	4	3	4
		(GGTT)3	GGTT	4	3	4
		(TTCA)3	TTCA	4	3	4
		(TTGG)3	TTGG	4	3	4
		(TTTA)4	TTTA	4	4	4
		(AAAAC)3	AAAAC	5	3	4
		(AAAAG)3	AAAAG	5	3	4
		(AATTG)3	AATTG	5	3	4
		(ATTTT)3	ATTTT	5	3	4
		(CGGGG)6	CGGGG	5	6	4
		(CTGCC)4	CTGCC	5	4	4
		(GCGCC)3	GCGCC	5	3	4
		(GCGGG)7	GCGGG	5	7	4
		(GCTGG)3	GCTGG	5	3	4
		(GGCTG)3	GGCTG	5	3	4
		(GGGGC)6	GGGGC	5	6	4
		(TATTT)3	TATTT	5	3	4
		(TGCCC)4	TGCCC	5	4	4
		(TTTTG)4	TTTTG	5	4	4
		(CGGGCG)3	CGGGCG	6	3	4
		(CGGGGC)3	CGGGGC	6	3	4
		(TGGGGC)3	TGGGGC	6	3	4
		(CGCCCGC)3	CGCCCGC	7	3	4
		(ATAGATGTTC)2	ATAGATGTTC	10	2	4
		(CAGCTCCCGC)2	CAGCTCCCGC	10	2	4
		(CATAGATGTT)2	CATAGATGTT	10	2	4
		(CTTTTTTTTT)2	CTTTTTTTTT	10	2	4
		(TCATAGATGT)2	TCATAGATGT	10	2	4
		(TTCATAGATG)2	TTCATAGATG	10	2	4
		(TTCATAGATGTTC)2	TTCATAGATGTTC	13	2	4
		(ACCCATCCCCACCTCCCT)3	ACCCATCCCCACCTCCCT	18	3	4
		(ACCCGGAGCGAGGAGTTG)2	ACCCGGAGCGAGGAGTTG	18	2	4
		(ACCTCCCTACCCATCCCC)3	ACCTCCCTACCCATCCCC	18	3	4
		(ATCCCCACCTCCCTACCC)3	ATCCCCACCTCCCTACCC	18	3	4
		(CACCTCCCTACCCATCCC)3	CACCTCCCTACCCATCCC	18	3	4
		(CATCCCCACCTCCCTACC)3	CATCCCCACCTCCCTACC	18	3	4
		(CCACCTCCCTACCCATCC)3	CCACCTCCCTACCCATCC	18	3	4
		(CCATCCCCACCTCCCTAC)3	CCATCCCCACCTCCCTAC	18	3	4
		(CCCACCTCCCTACCCATC)3	CCCACCTCCCTACCCATC	18	3	4
		(CCCATCCCCACCTCCCTA)3	CCCATCCCCACCTCCCTA	18	3	4
		(CCCCACCTCCCTACCCAT)4	CCCCACCTCCCTACCCAT	18	4	4
		(CCCGGAGCGAGGAGTTGA)2	CCCGGAGCGAGGAGTTGA	18	2	4
		(CCCTACCCATCCCCACCT)3	CCCTACCCATCCCCACCT	18	3	4
		(CCGGAGCGAGGAGTTGAC)2	CCGGAGCGAGGAGTTGAC	18	2	4
		(CCTACCCATCCCCACCTC)3	CCTACCCATCCCCACCTC	18	3	4
		(CCTCCCTACCCATCCCCA)3	CCTCCCTACCCATCCCCA	18	3	4
		(CGGAGCGAGGAGTTGACC)2	CGGAGCGAGGAGTTGACC	18	2	4
		(CTACCCATCCCCACCTCC)3	CTACCCATCCCCACCTCC	18	3	4
		(CTCCCTACCCATCCCCAC)3	CTCCCTACCCATCCCCAC	18	3	4
		(GACCCGGAGCGAGGAGTT)2	GACCCGGAGCGAGGAGTT	18	2	4
		(GGAGCGAGGAGTTGACCC)2	GGAGCGAGGAGTTGACCC	18	2	4
		(TACCCATCCCCACCTCCC)3	TACCCATCCCCACCTCCC	18	3	4
		(TCCCCACCTCCCTACCCA)3	TCCCCACCTCCCTACCCA	18	3	4
		(TCCCTACCCATCCCCACC)3	TCCCTACCCATCCCCACC	18	3	4
		(CCCTGCCCTGTCCTGTCCTG)2	CCCTGCCCTGTCCTGTCCTG	20	2	4
		(CCCTGTCCTGTCCTGCCCTG)2	CCCTGTCCTGTCCTGCCCTG	20	2	4
		(CCTGCCCTGTCCTGTCCTGC)2	CCTGCCCTGTCCTGTCCTGC	20	2	4
		(CCTGTCCTGTCCTGCCCTGC)2	CCTGTCCTGTCCTGCCCTGC	20	2	4
		(CTGCCCTGTCCTGTCCTGCC)2	CTGCCCTGTCCTGTCCTGCC	20	2	4
		(CTGTCCTGTCCTGCCCTGCC)2	CTGTCCTGTCCTGCCCTGCC	20	2	4
		(GCCCTGTCCTGTCCTGCCCT)2	GCCCTGTCCTGTCCTGCCCT	20	2	4
		(GTCCTGTCCTGCCCTGCCCT)2	GTCCTGTCCTGCCCTGCCCT	20	2	4
		(TCCTGTCCTGCCCTGCCCTG)2	TCCTGTCCTGCCCTGCCCTG	20	2	4
		(TGCCCTGTCCTGTCCTGCCC)2	TGCCCTGTCCTGTCCTGCCC	20	2	4
		(TGTCCTGTCCTGCCCTGCCC)2	TGTCCTGTCCTGCCCTGCCC	20	2	4
		(CCCTGCCCTGTCCTGTCCTGCCCTG)2	CCCTGCCCTGTCCTGTCCTGCCCTG	25	2	4
		(CCCTGTCCTGTCCTGCCCTGCCCTG)2	CCCTGTCCTGTCCTGCCCTGCCCTG	25	2	4
		(CCTGCCCTGCCCTGTCCTGTCCTGC)2	CCTGCCCTGCCCTGTCCTGTCCTGC	25	2	4
		(CCTGCCCTGTCCTGTCCTGCCCTGC)2	CCTGCCCTGTCCTGTCCTGCCCTGC	25	2	4
		(CCTGTCCTGCCCTGCCCTGCCCTGT)2	CCTGTCCTGCCCTGCCCTGCCCTGT	25	2	4
		(CCTGTCCTGTCCTGCCCTGCCCTGC)2	CCTGTCCTGTCCTGCCCTGCCCTGC	25	2	4
		(CTGCCCTGCCCTGTCCTGTCCTGCC)2	CTGCCCTGCCCTGTCCTGTCCTGCC	25	2	4
		(CTGCCCTGTCCTGTCCTGCCCTGCC)2	CTGCCCTGTCCTGTCCTGCCCTGCC	25	2	4
		(CTGTCCTGTCCTGCCCTGCCCTGCC)2	CTGTCCTGTCCTGCCCTGCCCTGCC	25	2	4
		(GCCCTGCCCTGTCCTGTCCTGCCCT)2	GCCCTGCCCTGTCCTGTCCTGCCCT	25	2	4
		(GCCCTGTCCTGTCCTGCCCTGCCCT)2	GCCCTGTCCTGTCCTGCCCTGCCCT	25	2	4
		(GTCCTGTCCTGCCCTGCCCTGCCCT)2	GTCCTGTCCTGCCCTGCCCTGCCCT	25	2	4
		(TCCTGTCCTGCCCTGCCCTGCCCTG)2	TCCTGTCCTGCCCTGCCCTGCCCTG	25	2	4
		(TGCCCTGCCCTGTCCTGTCCTGCCC)2	TGCCCTGCCCTGTCCTGTCCTGCCC	25	2	4
		(TGCCCTGTCCTGTCCTGCCCTGCCC)2	TGCCCTGTCCTGTCCTGCCCTGCCC	25	2	4
		(TGTCCTGTCCTGCCCTGCCCTGCCC)2	TGTCCTGTCCTGCCCTGCCCTGCCC	25	2	4
		(AAG)5	AAG	3	5	3
		(ACC)5	ACC	3	5	3
		(AGG)9	AGG	3	9	3
		(CCA)5	CCA	3	5	3
		(AAAG)4	AAAG	4	4	3
		(ATGT)3	ATGT	4	3	3
		(ATTC)4	ATTC	4	4	3
		(GATT)3	GATT	4	3	3
		(GGAT)3	GGAT	4	3	3
		(TATG)3	TATG	4	3	3
		(TGGT)3	TGGT	4	3	3
		(TGTA)3	TGTA	4	3	3
		(CCGCG)3	CCGCG	5	3	3
		(CCTCT)3	CCTCT	5	3	3
		(CGCCG)3	CGCCG	5	3	3
		(CGCGC)3	CGCGC	5	3	3
		(GAAAA)3	GAAAA	5	3	3
		(GGGCG)4	GGGCG	5	4	3
		(GGGGC)5	GGGGC	5	5	3
		(TCTCC)3	TCTCC	5	3	3
		(TGGGG)3	TGGGG	5	3	3
		(CGGTGG)3	CGGTGG	6	3	3
		(GCCCGC)3	GCCCGC	6	3	3
		(GCGGGC)3	GCGGGC	6	3	3
		(GCGGTG)3	GCGGTG	6	3	3
		(GGCGGT)3	GGCGGT	6	3	3
		(GGCTGG)4	GGCTGG	6	4	3
		(GGGCGC)3	GGGCGC	6	3	3
		(GGGCTG)4	GGGCTG	6	4	3
		(GGGGCT)4	GGGGCT	6	4	3
		(GGTGGC)3	GGTGGC	6	3	3
		(GTGGCG)3	GTGGCG	6	3	3
		(TGGCGG)3	TGGCGG	6	3	3
		(CTCCCGCC)3	CTCCCGCC	8	3	3
		(AGGGGCGGG)4	AGGGGCGGG	9	4	3
		(CGGGAGGGG)4	CGGGAGGGG	9	4	3
		(GAGGGGCGG)4	GAGGGGCGG	9	4	3
		(GCGGGAGGG)4	GCGGGAGGG	9	4	3
		(GGAGGGGCG)4	GGAGGGGCG	9	4	3
		(GGCGGGAGG)3	GGCGGGAGG	9	3	3
		(GGGAGGGGC)4	GGGAGGGGC	9	4	3
		(GGGCGGGAG)3	GGGCGGGAG	9	3	3
		(GGGGCGGGA)3	GGGGCGGGA	9	3	3
		(CCCCGCCCCT)2	CCCCGCCCCT	10	2	3
		(CCCGCCCCTC)2	CCCGCCCCTC	10	2	3
		(CCGCCCCTCC)2	CCGCCCCTCC	10	2	3
		(CGCCCCTCCC)2	CGCCCCTCCC	10	2	3
		(CTCCCCGCCC)2	CTCCCCGCCC	10	2	3
		(TCCCCGCCCC)2	TCCCCGCCCC	10	2	3
		(TTGTGTGTGT)2	TTGTGTGTGT	10	2	3
		(ACACCGCCGCC)2	ACACCGCCGCC	11	2	3
		(ACCGCCGCCAC)2	ACCGCCGCCAC	11	2	3
		(CACACCGCCGC)2	CACACCGCCGC	11	2	3
		(CACCGCCGCCA)2	CACCGCCGCCA	11	2	3
		(CCACACCGCCG)2	CCACACCGCCG	11	2	3
		(CCGCCACACCG)2	CCGCCACACCG	11	2	3
		(CCGCCGCCACA)2	CCGCCGCCACA	11	2	3
		(CGCCACACCGC)2	CGCCACACCGC	11	2	3
		(CGCCGCCACAC)2	CGCCGCCACAC	11	2	3
		(GCCACACCGCC)2	GCCACACCGCC	11	2	3
		(GCCGCCACACC)2	GCCGCCACACC	11	2	3
		(CGGCGGGGACAG)2	CGGCGGGGACAG	12	2	3
		(CGGGGACAGCGG)2	CGGGGACAGCGG	12	2	3
		(GACAGCGGCGGG)2	GACAGCGGCGGG	12	2	3
		(GCGGCGGGGACA)2	GCGGCGGGGACA	12	2	3
		(GCGGGGACAGCG)2	GCGGGGACAGCG	12	2	3
		(GGACAGCGGCGG)2	GGACAGCGGCGG	12	2	3
		(GGCGGGGACAGC)2	GGCGGGGACAGC	12	2	3
		(GGGACAGCGGCG)2	GGGACAGCGGCG	12	2	3
		(GGGGACAGCGGC)2	GGGGACAGCGGC	12	2	3
		(CACGCTCCGCTCCG)2	CACGCTCCGCTCCG	14	2	3
		(CCGCACGCTCCGCT)2	CCGCACGCTCCGCT	14	2	3
		(CCGCTCCGCACGCT)2	CCGCTCCGCACGCT	14	2	3
		(CGCACGCTCCGCTC)2	CGCACGCTCCGCTC	14	2	3
		(CGCTCCGCACGCTC)2	CGCTCCGCACGCTC	14	2	3
		(CTCCGCACGCTCCG)2	CTCCGCACGCTCCG	14	2	3
		(GCACGCTCCGCTCC)2	GCACGCTCCGCTCC	14	2	3
		(GCTCCGCACGCTCC)2	GCTCCGCACGCTCC	14	2	3
		(TCCGCACGCTCCGC)2	TCCGCACGCTCCGC	14	2	3
		(GCGCTCACCTGGGAC)2	GCGCTCACCTGGGAC	15	2	3
		(ACCCATCCCCACCTCCCT)4	ACCCATCCCCACCTCCCT	18	4	3
		(ACCTCCCTACCCATCCCC)4	ACCTCCCTACCCATCCCC	18	4	3
		(ATCCCCACCTCCCTACCC)4	ATCCCCACCTCCCTACCC	18	4	3
		(CACCTCCCTACCCATCCC)4	CACCTCCCTACCCATCCC	18	4	3
		(CATCCCCACCTCCCTACC)4	CATCCCCACCTCCCTACC	18	4	3
		(CCATCCCCACCTCCCTAC)4	CCATCCCCACCTCCCTAC	18	4	3
		(CCCATCCCCACCTCCCTA)4	CCCATCCCCACCTCCCTA	18	4	3
		(CCCCACCTCCCTACCCAT)5	CCCCACCTCCCTACCCAT	18	5	3
		(CCCTACCCATCCCCACCT)4	CCCTACCCATCCCCACCT	18	4	3
		(CCTACCCATCCCCACCTC)4	CCTACCCATCCCCACCTC	18	4	3
		(CCTCCCTACCCATCCCCA)4	CCTCCCTACCCATCCCCA	18	4	3
		(CGGGGCGGCGGGGGGCTC)2	CGGGGCGGCGGGGGGCTC	18	2	3
		(CTACCCATCCCCACCTCC)4	CTACCCATCCCCACCTCC	18	4	3
		(CTCCCTACCCATCCCCAC)4	CTCCCTACCCATCCCCAC	18	4	3
		(GGGGCGGCGGGGGGCTCC)2	GGGGCGGCGGGGGGCTCC	18	2	3
		(TACCCATCCCCACCTCCC)4	TACCCATCCCCACCTCCC	18	4	3
		(TCCCCACCTCCCTACCCA)4	TCCCCACCTCCCTACCCA	18	4	3
		(TCCCTACCCATCCCCACC)4	TCCCTACCCATCCCCACC	18	4	3
		(AGGCCCCGCCCCCGACCCGC)2	AGGCCCCGCCCCCGACCCGC	20	2	3
		(CAGCGAGGTCGGCAGCGGCA)2	CAGCGAGGTCGGCAGCGGCA	20	2	3
		(CAGGCCCCGCCCCCGACCCG)2	CAGGCCCCGCCCCCGACCCG	20	2	3
		(ACTTGGCCTGCCTCCGTCCCGCCGCGCC)2	ACTTGGCCTGCCTCCGTCCCGCCGCGCC	28	2	3
		(CACTTGGCCTGCCTCCGTCCCGCCGCGC)2	CACTTGGCCTGCCTCCGTCCCGCCGCGC	28	2	3
		(CCACTTGGCCTGCCTCCGTCCCGCCGCG)2	CCACTTGGCCTGCCTCCGTCCCGCCGCG	28	2	3
		(CCGCGCCACTTGGCCTGCCTCCGTCCCG)2	CCGCGCCACTTGGCCTGCCTCCGTCCCG	28	2	3
		(CGCCACTTGGCCTGCCTCCGTCCCGCCG)2	CGCCACTTGGCCTGCCTCCGTCCCGCCG	28	2	3
		(CGCGCCACTTGGCCTGCCTCCGTCCCGC)2	CGCGCCACTTGGCCTGCCTCCGTCCCGC	28	2	3
		(CTTGGCCTGCCTCCGTCCCGCCGCGCCA)2	CTTGGCCTGCCTCCGTCCCGCCGCGCCA	28	2	3
		(GCCACTTGGCCTGCCTCCGTCCCGCCGC)2	GCCACTTGGCCTGCCTCCGTCCCGCCGC	28	2	3
		(GCGCCACTTGGCCTGCCTCCGTCCCGCC)2	GCGCCACTTGGCCTGCCTCCGTCCCGCC	28	2	3
		(GGCCTGCCTCCGTCCCGCCGCGCCACTT)2	GGCCTGCCTCCGTCCCGCCGCGCCACTT	28	2	3
		(TGGCCTGCCTCCGTCCCGCCGCGCCACT)2	TGGCCTGCCTCCGTCCCGCCGCGCCACT	28	2	3
		(TTGGCCTGCCTCCGTCCCGCCGCGCCAC)2	TTGGCCTGCCTCCGTCCCGCCGCGCCAC	28	2	3
		(AGGCCCCCTCCGCCTCCGGCTCCGTCCTCCTC)2	AGGCCCCCTCCGCCTCCGGCTCCGTCCTCCTC	32	2	3
		(CAGGCCCCCTCCGCCTCCGGCTCCGTCCTCCT)2	CAGGCCCCCTCCGCCTCCGGCTCCGTCCTCCT	32	2	3
		(CCTCAGGCCCCCTCCGCCTCCGGCTCCGTCCT)2	CCTCAGGCCCCCTCCGCCTCCGGCTCCGTCCT	32	2	3
		(CCTCCTCAGGCCCCCTCCGCCTCCGGCTCCGT)2	CCTCCTCAGGCCCCCTCCGCCTCCGGCTCCGT	32	2	3
		(CGTCCTCCTCAGGCCCCCTCCGCCTCCGGCTC)2	CGTCCTCCTCAGGCCCCCTCCGCCTCCGGCTC	32	2	3
		(CTCAGGCCCCCTCCGCCTCCGGCTCCGTCCTC)2	CTCAGGCCCCCTCCGCCTCCGGCTCCGTCCTC	32	2	3
		(CTCCTCAGGCCCCCTCCGCCTCCGGCTCCGTC)2	CTCCTCAGGCCCCCTCCGCCTCCGGCTCCGTC	32	2	3
		(GTCCTCCTCAGGCCCCCTCCGCCTCCGGCTCC)2	GTCCTCCTCAGGCCCCCTCCGCCTCCGGCTCC	32	2	3
		(TCAGGCCCCCTCCGCCTCCGGCTCCGTCCTCC)2	TCAGGCCCCCTCCGCCTCCGGCTCCGTCCTCC	32	2	3
		(TCCTCAGGCCCCCTCCGCCTCCGGCTCCGTCC)2	TCCTCAGGCCCCCTCCGCCTCCGGCTCCGTCC	32	2	3
		(TCCTCCTCAGGCCCCCTCCGCCTCCGGCTCCG)2	TCCTCCTCAGGCCCCCTCCGCCTCCGGCTCCG	32	2	3
		(ACAGCGAGGTCGGCAGCGGCAGCGAGGTCGGCAGCGGC)2	ACAGCGAGGTCGGCAGCGGCAGCGAGGTCGGCAGCGGC	38	2	3
		(AGCGGCACAGCGAGGTCGGCAGCGGCAGCGAGGTCGGC)2	AGCGGCACAGCGAGGTCGGCAGCGGCAGCGAGGTCGGC	38	2	3
		(CACAGCGAGGTCGGCAGCGGCAGCGAGGTCGGCAGCGG)2	CACAGCGAGGTCGGCAGCGGCAGCGAGGTCGGCAGCGG	38	2	3
		(CAGCGGCACAGCGAGGTCGGCAGCGGCAGCGAGGTCGG)2	CAGCGGCACAGCGAGGTCGGCAGCGGCAGCGAGGTCGG	38	2	3
		(CGGCACAGCGAGGTCGGCAGCGGCAGCGAGGTCGGCAG)2	CGGCACAGCGAGGTCGGCAGCGGCAGCGAGGTCGGCAG	38	2	3
		(CGGCAGCGGCACAGCGAGGTCGGCAGCGGCAGCGAGGT)2	CGGCAGCGGCACAGCGAGGTCGGCAGCGGCAGCGAGGT	38	2	3
		(GCACAGCGAGGTCGGCAGCGGCAGCGAGGTCGGCAGCG)2	GCACAGCGAGGTCGGCAGCGGCAGCGAGGTCGGCAGCG	38	2	3
		(GCAGCGGCACAGCGAGGTCGGCAGCGGCAGCGAGGTCG)2	GCAGCGGCACAGCGAGGTCGGCAGCGGCAGCGAGGTCG	38	2	3
		(GCGGCACAGCGAGGTCGGCAGCGGCAGCGAGGTCGGCA)2	GCGGCACAGCGAGGTCGGCAGCGGCAGCGAGGTCGGCA	38	2	3
		(GGCACAGCGAGGTCGGCAGCGGCAGCGAGGTCGGCAGC)2	GGCACAGCGAGGTCGGCAGCGGCAGCGAGGTCGGCAGC	38	2	3
		(GGCAGCGGCACAGCGAGGTCGGCAGCGGCAGCGAGGTC)2	GGCAGCGGCACAGCGAGGTCGGCAGCGGCAGCGAGGTC	38	2	3
		(GGTCGGCAGCGGCACAGCGAGGTCGGCAGCGGCAGCGA)2	GGTCGGCAGCGGCACAGCGAGGTCGGCAGCGGCAGCGA	38	2	3
		(GTCGGCAGCGGCACAGCGAGGTCGGCAGCGGCAGCGAG)2	GTCGGCAGCGGCACAGCGAGGTCGGCAGCGGCAGCGAG	38	2	3
		(TCGGCAGCGGCACAGCGAGGTCGGCAGCGGCAGCGAGG)2	TCGGCAGCGGCACAGCGAGGTCGGCAGCGGCAGCGAGG	38	2	3
		(GT)19	GT	2	19	2
		(CAT)4	CAT	3	4	2
		(CTG)6	CTG	3	6	2
		(CTG)10	CTG	3	10	2
		(GAA)5	GAA	3	5	2
		(GAG)9	GAG	3	9	2
		(GCT)10	GCT	3	10	2
		(GGA)9	GGA	3	9	2
		(GTT)8	GTT	3	8	2
		(TCA)4	TCA	3	4	2
		(TCG)4	TCG	3	4	2
		(TGT)8	TGT	3	8	2
		(TTG)8	TTG	3	8	2
		(AAAC)4	AAAC	4	4	2
		(AATG)5	AATG	4	5	2
		(ACAG)3	ACAG	4	3	2
		(ATCC)3	ATCC	4	3	2
		(CATC)3	CATC	4	3	2
		(CCAC)4	CCAC	4	4	2
		(CTGT)4	CTGT	4	4	2
		(CTTT)4	CTTT	4	4	2
		(GAAT)5	GAAT	4	5	2
		(GACA)3	GACA	4	3	2
		(GATG)3	GATG	4	3	2
		(GCCT)4	GCCT	4	4	2
		(GGCA)3	GGCA	4	3	2
		(GTAT)3	GTAT	4	3	2
		(GTCT)5	GTCT	4	5	2
		(GTGC)4	GTGC	4	4	2
		(TCTG)4	TCTG	4	4	2
		(TGAA)5	TGAA	4	5	2
		(TGAT)3	TGAT	4	3	2
		(TGCC)4	TGCC	4	4	2
		(TGGA)3	TGGA	4	3	2
		(TGTC)5	TGTC	4	5	2
		(AAAAC)4	AAAAC	5	4	2
		(AAACA)3	AAACA	5	3	2
		(AAACA)4	AAACA	5	4	2
		(AACAA)3	AACAA	5	3	2
		(AACAA)4	AACAA	5	4	2
		(ACAAA)3	ACAAA	5	3	2
		(CAAAA)3	CAAAA	5	3	2
		(CGGGG)4	CGGGG	5	4	2
		(GCGGG)4	GCGGG	5	4	2
		(TGTTT)4	TGTTT	5	4	2
		(TTGTT)4	TTGTT	5	4	2
		(TTTGT)4	TTTGT	5	4	2
		(ACCCCC)3	ACCCCC	6	3	2
		(ACTCAC)3	ACTCAC	6	3	2
		(ATGCGC)3	ATGCGC	6	3	2
		(CACCCC)3	CACCCC	6	3	2
		(CACTCA)3	CACTCA	6	3	2
		(CAGCCC)3	CAGCCC	6	3	2
		(CATGCG)3	CATGCG	6	3	2
		(CCACCC)3	CCACCC	6	3	2
		(CGAGCC)3	CGAGCC	6	3	2
		(CGGCAG)4	CGGCAG	6	4	2
		(CTCTCC)3	CTCTCC	6	3	2
		(CTGGGG)3	CTGGGG	6	3	2
		(CTGGGG)4	CTGGGG	6	4	2
		(GAGCCC)3	GAGCCC	6	3	2
		(GCATGC)3	GCATGC	6	3	2
		(GCGGCA)4	GCGGCA	6	4	2
		(GCTGGG)3	GCTGGG	6	3	2
		(GCTGGG)4	GCTGGG	6	4	2
		(GGCAGC)4	GGCAGC	6	4	2
		(TGCGCA)3	TGCGCA	6	3	2
		(CCCGCCT)3	CCCGCCT	7	3	2
		(CCGCCCG)3	CCGCCCG	7	3	2
		(CCGCCTC)3	CCGCCTC	7	3	2
		(CCGGGGG)3	CCGGGGG	7	3	2
		(CCTCCCG)4	CCTCCCG	7	4	2
		(CGGGGGC)3	CGGGGGC	7	3	2
		(CTCCCGC)4	CTCCCGC	7	4	2
		(GCCGGGG)3	GCCGGGG	7	3	2
		(GCCTCCC)4	GCCTCCC	7	4	2
		(GGCCGGG)3	GGCCGGG	7	3	2
		(GGGCCGG)3	GGGCCGG	7	3	2
		(GGGGCCG)3	GGGGCCG	7	3	2
		(GGGGGCC)3	GGGGGCC	7	3	2
		(TCCCGCC)4	TCCCGCC	7	4	2
		(TTTTTTG)3	TTTTTTG	7	3	2
		(ACCCGCCT)3	ACCCGCCT	8	3	2
		(AGCCCAGC)3	AGCCCAGC	8	3	2
		(CAGCCCAG)3	CAGCCCAG	8	3	2
		(CCCGCCTA)4	CCCGCCTA	8	4	2
		(CCCGCCTG)3	CCCGCCTG	8	3	2
		(CCGCCTAC)4	CCGCCTAC	8	4	2
		(CCGCCTGC)3	CCGCCTGC	8	3	2
		(CCTACCCG)3	CCTACCCG	8	3	2
		(CCTGCCCG)4	CCTGCCCG	8	4	2
		(CGCCTACC)4	CGCCTACC	8	4	2
		(CGCCTGCC)3	CGCCTGCC	8	3	2
		(CGGGCTCC)3	CGGGCTCC	8	3	2
		(CTACCCGC)3	CTACCCGC	8	3	2
		(CTGCCCGC)4	CTGCCCGC	8	4	2
		(GCCCGCCT)4	GCCCGCCT	8	4	2
		(GCCTACCC)4	GCCTACCC	8	4	2
		(GCCTGCCC)3	GCCTGCCC	8	3	2
		(GGGCTCCC)3	GGGCTCCC	8	3	2
		(TACCCGCC)3	TACCCGCC	8	3	2
		(TGCCCGCC)4	TGCCCGCC	8	4	2
		(AAAAAATAAA)2	AAAAAATAAA	10	2	2
		(AAAAATAAAA)2	AAAAATAAAA	10	2	2
		(AAAATAAAAA)2	AAAATAAAAA	10	2	2
		(AAATAAAAAA)2	AAATAAAAAA	10	2	2
		(CCGCTCTCGC)2	CCGCTCTCGC	10	2	2
		(CCGTCGAGTT)2	CCGTCGAGTT	10	2	2
		(CGAGTTCCGT)2	CGAGTTCCGT	10	2	2
		(CGCTCTCGCC)2	CGCTCTCGCC	10	2	2
		(CGTCGAGTTC)2	CGTCGAGTTC	10	2	2
		(CTCGCCCGCT)2	CTCGCCCGCT	10	2	2
		(CTCTCGCCCG)2	CTCTCGCCCG	10	2	2
		(GAGTTCCGTC)2	GAGTTCCGTC	10	2	2
		(GCTCTCGCCC)2	GCTCTCGCCC	10	2	2
		(GTCGAGTTCC)2	GTCGAGTTCC	10	2	2
		(TCGAGTTCCG)2	TCGAGTTCCG	10	2	2
		(TCGCCCGCTC)2	TCGCCCGCTC	10	2	2
		(TCTCGCCCGC)2	TCTCGCCCGC	10	2	2
		(CCCACAGCCAT)2	CCCACAGCCAT	11	2	2
		(AGGTGGCGGCCG)2	AGGTGGCGGCCG	12	2	2
		(GGTGGCGGCCGA)2	GGTGGCGGCCGA	12	2	2
		(GTGGCGGCCGAG)2	GTGGCGGCCGAG	12	2	2
		(GCGCGGGCCAGGG)2	GCGCGGGCCAGGG	13	2	2
		(GGCGCGGGCCAGG)2	GGCGCGGGCCAGG	13	2	2
		(GGGCGCGGGCCAG)2	GGGCGCGGGCCAG	13	2	2
		(GGGGCGCGGGCCA)2	GGGGCGCGGGCCA	13	2	2
		(ACCCCCGGCCCGGC)2	ACCCCCGGCCCGGC	14	2	2
		(CACCCCCGGCCCGG)2	CACCCCCGGCCCGG	14	2	2
		(CCCCCGGCCCGGCA)2	CCCCCGGCCCGGCA	14	2	2
		(ATCCACAGTGTTGCC)2	ATCCACAGTGTTGCC	15	2	2
		(CACAGTGTTGCCATC)2	CACAGTGTTGCCATC	15	2	2
		(CATCCACAGTGTTGC)2	CATCCACAGTGTTGC	15	2	2
		(CCACAGTGTTGCCAT)2	CCACAGTGTTGCCAT	15	2	2
		(CCATCCACAGTGTTG)2	CCATCCACAGTGTTG	15	2	2
		(CGGGGCGGGGAGGGG)2	CGGGGCGGGGAGGGG	15	2	2
		(CTTTTTACTTACTTT)2	CTTTTTACTTACTTT	15	2	2
		(GCCATCCACAGTGTT)2	GCCATCCACAGTGTT	15	2	2
		(GGGCTGCATTCAGAC)2	GGGCTGCATTCAGAC	15	2	2
		(GGGGCGGGGAGGGGC)2	GGGGCGGGGAGGGGC	15	2	2
		(TCCACAGTGTTGCCA)2	TCCACAGTGTTGCCA	15	2	2
		(TGCCATCCACAGTGT)2	TGCCATCCACAGTGT	15	2	2
		(TTACTTACTTTCTTT)2	TTACTTACTTTCTTT	15	2	2
		(TTTACTTACTTTCTT)2	TTTACTTACTTTCTT	15	2	2
		(TTTTACTTACTTTCT)2	TTTTACTTACTTTCT	15	2	2
		(TTTTTACTTACTTTC)2	TTTTTACTTACTTTC	15	2	2
		(GTGGTTATGCCTATTT)2	GTGGTTATGCCTATTT	16	2	2
		(TGGTTATGCCTATTTG)2	TGGTTATGCCTATTTG	16	2	2
		(AAAAATAAAAAATAAAA)2	AAAAATAAAAAATAAAA	17	2	2
		(TTTGGGGGTGGGCAGCT)2	TTTGGGGGTGGGCAGCT	17	2	2
		(CCACCTCCCTACCCATCC)4	CCACCTCCCTACCCATCC	18	4	2
		(CCCACCTCCCTACCCATC)4	CCCACCTCCCTACCCATC	18	4	2
		(CCCGGCTCCCCTTCCGCG)2	CCCGGCTCCCCTTCCGCG	18	2	2
		(CCGGCTCCCCTTCCGCGC)2	CCGGCTCCCCTTCCGCGC	18	2	2
		(GCCCGGCTCCCCTTCCGC)2	GCCCGGCTCCCCTTCCGC	18	2	2
		(ACCTAGCCTCCCTGCCGGCC)2	ACCTAGCCTCCCTGCCGGCC	20	2	2
		(CACCTAGCCTCCCTGCCGGC)2	CACCTAGCCTCCCTGCCGGC	20	2	2
		(CCTAGCCTCCCTGCCGGCCA)2	CCTAGCCTCCCTGCCGGCCA	20	2	2
		(CTAGCCTCCCTGCCGGCCAC)2	CTAGCCTCCCTGCCGGCCAC	20	2	2
		(ACAGCGATCACTCAGCCTCTGG)3	ACAGCGATCACTCAGCCTCTGG	22	3	2
		(ACTCAGCCTCTGGACAGCGATC)2	ACTCAGCCTCTGGACAGCGATC	22	2	2
		(AGCCTCTGGACAGCGATCACTC)2	AGCCTCTGGACAGCGATCACTC	22	2	2
		(AGCGATCACTCAGCCTCTGGAC)3	AGCGATCACTCAGCCTCTGGAC	22	3	2
		(ATCACTCAGCCTCTGGACAGCG)3	ATCACTCAGCCTCTGGACAGCG	22	3	2
		(CACTCAGCCTCTGGACAGCGAT)3	CACTCAGCCTCTGGACAGCGAT	22	3	2
		(CAGCCTCTGGACAGCGATCACT)2	CAGCCTCTGGACAGCGATCACT	22	2	2
		(CAGCGATCACTCAGCCTCTGGA)3	CAGCGATCACTCAGCCTCTGGA	22	3	2
		(CCCCCCGCGCCGCGCCCCCGCG)2	CCCCCCGCGCCGCGCCCCCGCG	22	2	2
		(CCCCCGCGCCGCGCCCCCGCGC)2	CCCCCGCGCCGCGCCCCCGCGC	22	2	2
		(CCTCTGGACAGCGATCACTCAG)2	CCTCTGGACAGCGATCACTCAG	22	2	2
		(CGATCACTCAGCCTCTGGACAG)3	CGATCACTCAGCCTCTGGACAG	22	3	2
		(CTCAGCCTCTGGACAGCGATCA)2	CTCAGCCTCTGGACAGCGATCA	22	2	2
		(CTCTGGACAGCGATCACTCAGC)2	CTCTGGACAGCGATCACTCAGC	22	2	2
		(CTGGACAGCGATCACTCAGCCT)2	CTGGACAGCGATCACTCAGCCT	22	2	2
		(GACAGCGATCACTCAGCCTCTG)3	GACAGCGATCACTCAGCCTCTG	22	3	2
		(GATCACTCAGCCTCTGGACAGC)3	GATCACTCAGCCTCTGGACAGC	22	3	2
		(GCCTCTGGACAGCGATCACTCA)2	GCCTCTGGACAGCGATCACTCA	22	2	2
		(GCGATCACTCAGCCTCTGGACA)3	GCGATCACTCAGCCTCTGGACA	22	3	2
		(GGACAGCGATCACTCAGCCTCT)2	GGACAGCGATCACTCAGCCTCT	22	2	2
		(TCACTCAGCCTCTGGACAGCGA)3	TCACTCAGCCTCTGGACAGCGA	22	3	2
		(TCAGCCTCTGGACAGCGATCAC)2	TCAGCCTCTGGACAGCGATCAC	22	2	2
		(TCTGGACAGCGATCACTCAGCC)2	TCTGGACAGCGATCACTCAGCC	22	2	2
		(TGGACAGCGATCACTCAGCCTC)2	TGGACAGCGATCACTCAGCCTC	22	2	2
		(CTGGCCTTCCCCTACGGATTATAC)2	CTGGCCTTCCCCTACGGATTATAC	24	2	2
		(AGGCACCCGGCACGCGCCTTCCCCGC)2	AGGCACCCGGCACGCGCCTTCCCCGC	26	2	2
		(CAGGCACCCGGCACGCGCCTTCCCCG)2	CAGGCACCCGGCACGCGCCTTCCCCG	26	2	2
		(CCCGCAGGCACCCGGCACGCGCCTTC)2	CCCGCAGGCACCCGGCACGCGCCTTC	26	2	2
		(CCGCAGGCACCCGGCACGCGCCTTCC)2	CCGCAGGCACCCGGCACGCGCCTTCC	26	2	2
		(CGCAGGCACCCGGCACGCGCCTTCCC)2	CGCAGGCACCCGGCACGCGCCTTCCC	26	2	2
		(GCAGGCACCCGGCACGCGCCTTCCCC)2	GCAGGCACCCGGCACGCGCCTTCCCC	26	2	2
		(ACAGTGAGTGCGCGCCCTGAGTCGCAGGCCGAGGAG)2	ACAGTGAGTGCGCGCCCTGAGTCGCAGGCCGAGGAG	36	2	2
		(AGACAGTGAGTGCGCGCCCTGAGTCGCAGGCCGAGG)2	AGACAGTGAGTGCGCGCCCTGAGTCGCAGGCCGAGG	36	2	2
		(AGGAGACAGTGAGTGCGCGCCCTGAGTCGCAGGCCG)2	AGGAGACAGTGAGTGCGCGCCCTGAGTCGCAGGCCG	36	2	2
		(AGGCCGAGGAGACAGTGAGTGCGCGCCCTGAGTCGC)2	AGGCCGAGGAGACAGTGAGTGCGCGCCCTGAGTCGC	36	2	2
		(AGTCGCAGGCCGAGGAGACAGTGAGTGCGCGCCCTG)2	AGTCGCAGGCCGAGGAGACAGTGAGTGCGCGCCCTG	36	2	2
		(AGTGAGTGCGCGCCCTGAGTCGCAGGCCGAGGAGAC)2	AGTGAGTGCGCGCCCTGAGTCGCAGGCCGAGGAGAC	36	2	2
		(CAGGCCGAGGAGACAGTGAGTGCGCGCCCTGAGTCG)2	CAGGCCGAGGAGACAGTGAGTGCGCGCCCTGAGTCG	36	2	2
		(CAGTGAGTGCGCGCCCTGAGTCGCAGGCCGAGGAGA)2	CAGTGAGTGCGCGCCCTGAGTCGCAGGCCGAGGAGA	36	2	2
		(CCGAGGAGACAGTGAGTGCGCGCCCTGAGTCGCAGG)2	CCGAGGAGACAGTGAGTGCGCGCCCTGAGTCGCAGG	36	2	2
		(CCTGAGTCGCAGGCCGAGGAGACAGTGAGTGCGCGC)2	CCTGAGTCGCAGGCCGAGGAGACAGTGAGTGCGCGC	36	2	2
		(CGAGGAGACAGTGAGTGCGCGCCCTGAGTCGCAGGC)2	CGAGGAGACAGTGAGTGCGCGCCCTGAGTCGCAGGC	36	2	2
		(CGCAGGCCGAGGAGACAGTGAGTGCGCGCCCTGAGT)2	CGCAGGCCGAGGAGACAGTGAGTGCGCGCCCTGAGT	36	2	2
		(CTGAGTCGCAGGCCGAGGAGACAGTGAGTGCGCGCC)2	CTGAGTCGCAGGCCGAGGAGACAGTGAGTGCGCGCC	36	2	2
		(GACAGTGAGTGCGCGCCCTGAGTCGCAGGCCGAGGA)2	GACAGTGAGTGCGCGCCCTGAGTCGCAGGCCGAGGA	36	2	2
		(GAGACAGTGAGTGCGCGCCCTGAGTCGCAGGCCGAG)2	GAGACAGTGAGTGCGCGCCCTGAGTCGCAGGCCGAG	36	2	2
		(GAGGAGACAGTGAGTGCGCGCCCTGAGTCGCAGGCC)2	GAGGAGACAGTGAGTGCGCGCCCTGAGTCGCAGGCC	36	2	2
		(GAGTCGCAGGCCGAGGAGACAGTGAGTGCGCGCCCT)2	GAGTCGCAGGCCGAGGAGACAGTGAGTGCGCGCCCT	36	2	2
		(GCAGGCCGAGGAGACAGTGAGTGCGCGCCCTGAGTC)2	GCAGGCCGAGGAGACAGTGAGTGCGCGCCCTGAGTC	36	2	2
		(GCCGAGGAGACAGTGAGTGCGCGCCCTGAGTCGCAG)2	GCCGAGGAGACAGTGAGTGCGCGCCCTGAGTCGCAG	36	2	2
		(GGAGACAGTGAGTGCGCGCCCTGAGTCGCAGGCCGA)2	GGAGACAGTGAGTGCGCGCCCTGAGTCGCAGGCCGA	36	2	2
		(GGCCGAGGAGACAGTGAGTGCGCGCCCTGAGTCGCA)2	GGCCGAGGAGACAGTGAGTGCGCGCCCTGAGTCGCA	36	2	2
		(GTCGCAGGCCGAGGAGACAGTGAGTGCGCGCCCTGA)2	GTCGCAGGCCGAGGAGACAGTGAGTGCGCGCCCTGA	36	2	2
		(TCGCAGGCCGAGGAGACAGTGAGTGCGCGCCCTGAG)2	TCGCAGGCCGAGGAGACAGTGAGTGCGCGCCCTGAG	36	2	2
		(TGAGTCGCAGGCCGAGGAGACAGTGAGTGCGCGCCC)2	TGAGTCGCAGGCCGAGGAGACAGTGAGTGCGCGCCC	36	2	2
		(ACC)15	ACC	3	15	1
		(AGC)11	AGC	3	11	1
		(ATA)6	ATA	3	6	1
		(ATC)8	ATC	3	8	1
		(CAC)14	CAC	3	14	1
		(CAG)11	CAG	3	11	1
		(CAT)8	CAT	3	8	1
		(CCA)14	CCA	3	14	1
		(CCT)13	CCT	3	13	1
		(CTC)12	CTC	3	12	1
		(GAT)4	GAT	3	4	1
		(GCA)11	GCA	3	11	1
		(GCT)7	GCT	3	7	1
		(TAA)5	TAA	3	5	1
		(TAA)6	TAA	3	6	1
		(TCA)8	TCA	3	8	1
		(TCC)12	TCC	3	12	1
		(TGC)6	TGC	3	6	1
		(TGC)11	TGC	3	11	1
		(AAAT)10	AAAT	4	10	1
		(AACT)3	AACT	4	3	1
		(AATC)4	AATC	4	4	1
		(AATT)4	AATT	4	4	1
		(ATAA)11	ATAA	4	11	1
		(ATCA)3	ATCA	4	3	1
		(ATGA)6	ATGA	4	6	1
		(ATTA)4	ATTA	4	4	1
		(ATTT)8	ATTT	4	8	1
		(CAAT)3	CAAT	4	3	1
		(CAGT)3	CAGT	4	3	1
		(CGCC)6	CGCC	4	6	1
		(CGTG)5	CGTG	4	5	1
		(CGTT)3	CGTT	4	3	1
		(CTAA)3	CTAA	4	3	1
		(GACA)4	GACA	4	4	1
		(GCCC)6	GCCC	4	6	1
		(GCGT)5	GCGT	4	5	1
		(TAAA)10	TAAA	4	10	1
		(TAAC)3	TAAC	4	3	1
		(TATT)8	TATT	4	8	1
		(TCAA)3	TCAA	4	3	1
		(TGCG)5	TGCG	4	5	1
		(TGGA)4	TGGA	4	4	1
		(TTAA)4	TTAA	4	4	1
		(TTTA)8	TTTA	4	8	1
		(AGTAC)3	AGTAC	5	3	1
		(ATTTC)3	ATTTC	5	3	1
		(ATTTT)4	ATTTT	5	4	1
		(CAGTA)3	CAGTA	5	3	1
		(CATTT)3	CATTT	5	3	1
		(CCACC)3	CCACC	5	3	1
		(CCCAC)3	CCCAC	5	3	1
		(CCGAG)3	CCGAG	5	3	1
		(CCTGC)4	CCTGC	5	4	1
		(CGGTG)3	CGGTG	5	3	1
		(CGTGG)4	CGTGG	5	4	1
		(CTTTC)3	CTTTC	5	3	1
		(GCCGA)3	GCCGA	5	3	1
		(GCGGT)3	GCGGT	5	3	1
		(GCGTG)3	GCGTG	5	3	1
		(GCTTT)3	GCTTT	5	3	1
		(GGCGG)4	GGCGG	5	4	1
		(GGCGT)3	GGCGT	5	3	1
		(GGTGC)3	GGTGC	5	3	1
		(GTACA)3	GTACA	5	3	1
		(GTGCG)3	GTGCG	5	3	1
		(GTGGC)3	GTGGC	5	3	1
		(TACAG)3	TACAG	5	3	1
		(TATTT)4	TATTT	5	4	1
		(TCATT)3	TCATT	5	3	1
		(TGGCG)3	TGGCG	5	3	1
		(TTCAT)3	TTCAT	5	3	1
		(TTTCA)3	TTTCA	5	3	1
		(TTTTA)4	TTTTA	5	4	1
		(TTTTG)5	TTTTG	5	5	1
		(AAAAAG)3	AAAAAG	6	3	1
		(AAAGGC)3	AAAGGC	6	3	1
		(ACCAGC)3	ACCAGC	6	3	1
		(ACCCTC)3	ACCCTC	6	3	1
		(AGAAGG)3	AGAAGG	6	3	1
		(AGAGGG)3	AGAGGG	6	3	1
		(AGCACC)3	AGCACC	6	3	1
		(AGCCCC)3	AGCCCC	6	3	1
		(AGGGAG)4	AGGGAG	6	4	1
		(CACAGC)3	CACAGC	6	3	1
		(CACCAG)3	CACCAG	6	3	1
		(CACCCT)3	CACCCT	6	3	1
		(CAGCAC)4	CAGCAC	6	4	1
		(CCACAG)3	CCACAG	6	3	1
		(CCAGCA)3	CCAGCA	6	3	1
		(CCAGCC)3	CCAGCC	6	3	1
		(CCCACC)3	CCCACC	6	3	1
		(CCCCCA)3	CCCCCA	6	3	1
		(CCCTCG)3	CCCTCG	6	3	1
		(CCCTCT)3	CCCTCT	6	3	1
		(CCTCTC)3	CCTCTC	6	3	1
		(CGCCCT)3	CGCCCT	6	3	1
		(CGTCCC)3	CGTCCC	6	3	1
		(CTCACC)3	CTCACC	6	3	1
		(CTCCCT)3	CTCCCT	6	3	1
		(GAGAGG)3	GAGAGG	6	3	1
		(GAGGGA)3	GAGGGA	6	3	1
		(GAGGTG)3	GAGGTG	6	3	1
		(GCACCA)3	GCACCA	6	3	1
		(GCCACA)3	GCCACA	6	3	1
		(GCCACC)3	GCCACC	6	3	1
		(GCCCTC)3	GCCCTC	6	3	1
		(GGAGAG)3	GGAGAG	6	3	1
		(GGCTGG)3	GGCTGG	6	3	1
		(GGGAGA)4	GGGAGA	6	4	1
		(GGGCTG)3	GGGCTG	6	3	1
		(GGGGCT)3	GGGGCT	6	3	1
		(GTCCCC)3	GTCCCC	6	3	1
		(TCACCC)3	TCACCC	6	3	1
		(TCCCTC)3	TCCCTC	6	3	1
		(TCTCCC)3	TCTCCC	6	3	1
		(TTCCTC)3	TTCCTC	6	3	1
		(AGCGGCG)3	AGCGGCG	7	3	1
		(CCCCCGC)3	CCCCCGC	7	3	1
		(CCCCGCC)3	CCCCGCC	7	3	1
		(CCCGCCC)3	CCCGCCC	7	3	1
		(CCGCCCC)3	CCGCCCC	7	3	1
		(CGAGCGG)4	CGAGCGG	7	4	1
		(CGCCCCC)3	CGCCCCC	7	3	1
		(CGCCTCC)3	CGCCTCC	7	3	1
		(CGGCGAG)3	CGGCGAG	7	3	1
		(GAGCGGC)4	GAGCGGC	7	4	1
		(GCCCCCC)3	GCCCCCC	7	3	1
		(GCGAGCG)4	GCGAGCG	7	4	1
		(GCGGCGA)3	GCGGCGA	7	3	1
		(GGCGAGC)3	GGCGAGC	7	3	1
		(GTTTTTT)4	GTTTTTT	7	4	1
		(TGTTTTT)3	TGTTTTT	7	3	1
		(TTGTTTT)3	TTGTTTT	7	3	1
		(TTTGTTT)3	TTTGTTT	7	3	1
		(TTTTGTT)3	TTTTGTT	7	3	1
		(TTTTTGT)3	TTTTTGT	7	3	1
		(ACCCCTCC)3	ACCCCTCC	8	3	1
		(CACCCCTC)3	CACCCCTC	8	3	1
		(CCACCCCT)3	CCACCCCT	8	3	1
		(CCCCTCCA)3	CCCCTCCA	8	3	1
		(CGGGCCGG)3	CGGGCCGG	8	3	1
		(CTCCACCC)3	CTCCACCC	8	3	1
		(GCGGGCCG)3	GCGGGCCG	8	3	1
		(GGCCGGCG)3	GGCCGGCG	8	3	1
		(GGCGGGCC)3	GGCGGGCC	8	3	1
		(GGGCCGGC)3	GGGCCGGC	8	3	1
		(GTGTCTGC)3	GTGTCTGC	8	3	1
		(TCCACCCC)3	TCCACCCC	8	3	1
		(TGTCTGCG)3	TGTCTGCG	8	3	1
		(AGCCCACGG)3	AGCCCACGG	9	3	1
		(AGCGGGGCG)3	AGCGGGGCG	9	3	1
		(CCCACGGAG)3	CCCACGGAG	9	3	1
		(CGGAGCCCA)3	CGGAGCCCA	9	3	1
		(CGGGGGGCG)3	CGGGGGGCG	9	3	1
		(GAGCCCACG)3	GAGCCCACG	9	3	1
		(GAGCGGGGC)3	GAGCGGGGC	9	3	1
		(GCCCACGGA)3	GCCCACGGA	9	3	1
		(GCCCTCCCT)3	GCCCTCCCT	9	3	1
		(GCGGGGGGC)3	GCGGGGGGC	9	3	1
		(GGAGCCCAC)3	GGAGCCCAC	9	3	1
		(ACTTGATTTT)2	ACTTGATTTT	10	2	1
		(AGGTTCCCCG)2	AGGTTCCCCG	10	2	1
		(ATCCGGTTCT)2	ATCCGGTTCT	10	2	1
		(ATGTGTGTGT)2	ATGTGTGTGT	10	2	1
		(ATTTTACTTG)2	ATTTTACTTG	10	2	1
		(CCGCCGCCGC)2	CCGCCGCCGC	10	2	1
		(CCGGCCGCAC)2	CCGGCCGCAC	10	2	1
		(CCTCGGGGAG)2	CCTCGGGGAG	10	2	1
		(CGCCGCCGCC)2	CGCCGCCGCC	10	2	1
		(CGCTCCCCGG)2	CGCTCCCCGG	10	2	1
		(CGGCCGCACC)2	CGGCCGCACC	10	2	1
		(CTCGGGGAGC)2	CTCGGGGAGC	10	2	1
		(CTGTTTTTGT)2	CTGTTTTTGT	10	2	1
		(CTTGATTTTA)2	CTTGATTTTA	10	2	1
		(CTTTGTTTTG)2	CTTTGTTTTG	10	2	1
		(GAACTCATAA)2	GAACTCATAA	10	2	1
		(GATTTTACTT)2	GATTTTACTT	10	2	1
		(GCAGAGAGGG)2	GCAGAGAGGG	10	2	1
		(GCCTCGGGGA)2	GCCTCGGGGA	10	2	1
		(GCTTTGTTTT)2	GCTTTGTTTT	10	2	1
		(GGCCGCACCC)2	GGCCGCACCC	10	2	1
		(GTATGTGTGT)2	GTATGTGTGT	10	2	1
		(GTGTATGTGT)2	GTGTATGTGT	10	2	1
		(GTGTGTATGT)2	GTGTGTATGT	10	2	1
		(GTGTGTGTAT)2	GTGTGTGTAT	10	2	1
		(GTTTTGCTTT)2	GTTTTGCTTT	10	2	1
		(GTTTTTTTTT)2	GTTTTTTTTT	10	2	1
		(TACTTGATTT)2	TACTTGATTT	10	2	1
		(TATGTGTGTG)2	TATGTGTGTG	10	2	1
		(TCGGGGAGCC)2	TCGGGGAGCC	10	2	1
		(TGATTTTACT)2	TGATTTTACT	10	2	1
		(TGCTTTGTTT)2	TGCTTTGTTT	10	2	1
		(TGGGGGTGTG)2	TGGGGGTGTG	10	2	1
		(TGTATGTGTG)2	TGTATGTGTG	10	2	1
		(TGTGTATGTG)2	TGTGTATGTG	10	2	1
		(TGTGTGTATG)2	TGTGTGTATG	10	2	1
		(TGTGTGTGTA)2	TGTGTGTGTA	10	2	1
		(TGTTTTGCTT)2	TGTTTTGCTT	10	2	1
		(TGTTTTTGTC)2	TGTTTTTGTC	10	2	1
		(TTGATTTTAC)2	TTGATTTTAC	10	2	1
		(TTGCTTTGTT)2	TTGCTTTGTT	10	2	1
		(TTGTTTTGCT)2	TTGTTTTGCT	10	2	1
		(TTTACTTGAT)2	TTTACTTGAT	10	2	1
		(TTTGCTTTGT)2	TTTGCTTTGT	10	2	1
		(TTTGTTTTGC)2	TTTGTTTTGC	10	2	1
		(TTTTACTTGA)2	TTTTACTTGA	10	2	1
		(TTTTCTCCTG)2	TTTTCTCCTG	10	2	1
		(TTTTGCTTTG)2	TTTTGCTTTG	10	2	1
		(ATAAATAAAAA)2	ATAAATAAAAA	11	2	1
		(CCCCGCGCCCT)2	CCCCGCGCCCT	11	2	1
		(CCCGCGCCCTC)2	CCCGCGCCCTC	11	2	1
		(CCGCGCCCTCC)2	CCGCGCCCTCC	11	2	1
		(CCTCCCCGCGC)2	CCTCCCCGCGC	11	2	1
		(CCTTCTTTGTG)2	CCTTCTTTGTG	11	2	1
		(CGCCCTCCCCG)3	CGCCCTCCCCG	11	3	1
		(CGCGCCCTCCC)3	CGCGCCCTCCC	11	3	1
		(CGCGGGGGGCT)2	CGCGGGGGGCT	11	2	1
		(CGGGGCGGGGG)2	CGGGGCGGGGG	11	2	1
		(CGGGGGCGGGG)2	CGGGGGCGGGG	11	2	1
		(CGGGGGGCTCG)2	CGGGGGGCTCG	11	2	1
		(CGTGGGCAGCA)2	CGTGGGCAGCA	11	2	1
		(CTCCCCGCGCC)2	CTCCCCGCGCC	11	2	1
		(CTCGCGGGGGG)2	CTCGCGGGGGG	11	2	1
		(GCCCTCCCCGC)3	GCCCTCCCCGC	11	3	1
		(GCCTTCTTTGT)2	GCCTTCTTTGT	11	2	1
		(GCGCCCTCCCC)3	GCGCCCTCCCC	11	3	1
		(GCGGGGCGGGG)2	GCGGGGCGGGG	11	2	1
		(GCGGGGGGCTC)2	GCGGGGGGCTC	11	2	1
		(GCTCGCGGGGG)2	GCTCGCGGGGG	11	2	1
		(GGCAGCACGTG)2	GGCAGCACGTG	11	2	1
		(GGCGGGGCGGG)2	GGCGGGGCGGG	11	2	1
		(GGCGGGGGCGG)2	GGCGGGGGCGG	11	2	1
		(GGCTCGCGGGG)2	GGCTCGCGGGG	11	2	1
		(GGGCAGCACGT)2	GGGCAGCACGT	11	2	1
		(GGGCGGGGCGG)2	GGGCGGGGCGG	11	2	1
		(GGGCGGGGGCG)2	GGGCGGGGGCG	11	2	1
		(GGGCTCGCGGG)2	GGGCTCGCGGG	11	2	1
		(GGGGCGGGGCG)2	GGGGCGGGGCG	11	2	1
		(GGGGCGGGGGC)2	GGGGCGGGGGC	11	2	1
		(GGGGCTCGCGG)2	GGGGCTCGCGG	11	2	1
		(GGGGGCGGGGC)2	GGGGGCGGGGC	11	2	1
		(GGGGGCTCGCG)2	GGGGGCTCGCG	11	2	1
		(GGGGGGCTCGC)2	GGGGGGCTCGC	11	2	1
		(GTGGGCAGCAC)2	GTGGGCAGCAC	11	2	1
		(TAAATAAAAAA)2	TAAATAAAAAA	11	2	1
		(TCCCCGCGCCC)2	TCCCCGCGCCC	11	2	1
		(TCGCGGGGGGC)2	TCGCGGGGGGC	11	2	1
		(TGGGCAGCACG)2	TGGGCAGCACG	11	2	1
		(TGTAATTGAAT)2	TGTAATTGAAT	11	2	1
		(TTTAAATTTCT)2	TTTAAATTTCT	11	2	1
		(TTTTTCTTTTT)2	TTTTTCTTTTT	11	2	1
		(ACACACTCACTC)2	ACACACTCACTC	12	2	1
		(ACACTCACTCAC)2	ACACTCACTCAC	12	2	1
		(ACGGAGGAGCCC)2	ACGGAGGAGCCC	12	2	1
		(AGCCCACGGAGG)2	AGCCCACGGAGG	12	2	1
		(AGGAGGAGCTGG)2	AGGAGGAGCTGG	12	2	1
		(CACACACTCACT)2	CACACACTCACT	12	2	1
		(CACACTCACTCA)2	CACACTCACTCA	12	2	1
		(CACGGAGGAGCC)2	CACGGAGGAGCC	12	2	1
		(CAGCAGCAGCCA)2	CAGCAGCAGCCA	12	2	1
		(CCACGGAGGAGC)2	CCACGGAGGAGC	12	2	1
		(CCCACGGAGGAG)2	CCCACGGAGGAG	12	2	1
		(CCCCGCCCCAGC)2	CCCCGCCCCAGC	12	2	1
		(CCCGCCCCAGCC)2	CCCGCCCCAGCC	12	2	1
		(CCGCCACCTCCA)2	CCGCCACCTCCA	12	2	1
		(CCGCCCCAGCCC)2	CCGCCCCAGCCC	12	2	1
		(CGCCACCTCCAC)2	CGCCACCTCCAC	12	2	1
		(CGCCCCAGCCCC)2	CGCCCCAGCCCC	12	2	1
		(CGGCCACGGCGG)2	CGGCCACGGCGG	12	2	1
		(CGGCGGCCACGG)2	CGGCGGCCACGG	12	2	1
		(CGGCGGCGGCCA)2	CGGCGGCGGCCA	12	2	1
		(CGGCGGCGTCGG)2	CGGCGGCGTCGG	12	2	1
		(CGGCGGTGGAGG)2	CGGCGGTGGAGG	12	2	1
		(CGGCGTCGGCGG)2	CGGCGTCGGCGG	12	2	1
		(CGGTGGAGGCGG)2	CGGTGGAGGCGG	12	2	1
		(CGTGTGTGTGTG)2	CGTGTGTGTGTG	12	2	1
		(CTCACACACTCA)2	CTCACACACTCA	12	2	1
		(CTCACTCACTCC)2	CTCACTCACTCC	12	2	1
		(CTCCATCCCCTT)2	CTCCATCCCCTT	12	2	1
		(CTTCTTCCTCTG)2	CTTCTTCCTCTG	12	2	1
		(GAGCCCACGGAG)2	GAGCCCACGGAG	12	2	1
		(GAGGAGCTGGAG)2	GAGGAGCTGGAG	12	2	1
		(GAGGAGGAGCTG)2	GAGGAGGAGCTG	12	2	1
		(GCCACCTCCACC)2	GCCACCTCCACC	12	2	1
		(GCCCACGGAGGA)2	GCCCACGGAGGA	12	2	1
		(GCCCCAGCCCCC)2	GCCCCAGCCCCC	12	2	1
		(GCGGCCACGGCG)2	GCGGCCACGGCG	12	2	1
		(GCGGCGGCCACG)2	GCGGCGGCCACG	12	2	1
		(GCGGCGGCGTCG)2	GCGGCGGCGTCG	12	2	1
		(GCGGCGGTGGAG)2	GCGGCGGTGGAG	12	2	1
		(GCGGCGTCGGCG)2	GCGGCGTCGGCG	12	2	1
		(GCGGTGGAGGCG)2	GCGGTGGAGGCG	12	2	1
		(GCTCGCGGGGGG)2	GCTCGCGGGGGG	12	2	1
		(GGAGCCCACGGA)2	GGAGCCCACGGA	12	2	1
		(GGAGGAGCTGGA)2	GGAGGAGCTGGA	12	2	1
		(GGCCACGGCGGC)2	GGCCACGGCGGC	12	2	1
		(GGCGGCCACGGC)2	GGCGGCCACGGC	12	2	1
		(GGCGGCGGCCAC)2	GGCGGCGGCCAC	12	2	1
		(GGCGGCGGCGTC)2	GGCGGCGGCGTC	12	2	1
		(GGCGGCGGTGGA)2	GGCGGCGGTGGA	12	2	1
		(GGCGGCGTCGGC)2	GGCGGCGTCGGC	12	2	1
		(GGCGGTGGAGGC)2	GGCGGTGGAGGC	12	2	1
		(GGCGTCGGCGGC)2	GGCGTCGGCGGC	12	2	1
		(GGCTCGCGGGGG)2	GGCTCGCGGGGG	12	2	1
		(GGGCTCGCGGGG)2	GGGCTCGCGGGG	12	2	1
		(GGGGCTCGCGGG)2	GGGGCTCGCGGG	12	2	1
		(GGGGGCTCGCGG)2	GGGGGCTCGCGG	12	2	1
		(GGGGGGCTCGCG)2	GGGGGGCTCGCG	12	2	1
		(GTCCTGCGCTGA)2	GTCCTGCGCTGA	12	2	1
		(TCACTCACTCCC)2	TCACTCACTCCC	12	2	1
		(TCCTGCGCTGAG)2	TCCTGCGCTGAG	12	2	1
		(TGTTTTTTTTTT)2	TGTTTTTTTTTT	12	2	1
		(TTCTTCCTCTGC)2	TTCTTCCTCTGC	12	2	1
		(TTGTTTTTTTTT)2	TTGTTTTTTTTT	12	2	1
		(TTTGTTTTTTTT)2	TTTGTTTTTTTT	12	2	1
		(TTTTGTTTTTTT)2	TTTTGTTTTTTT	12	2	1
		(TTTTTGTTTTTT)2	TTTTTGTTTTTT	12	2	1
		(TTTTTTGTTTTT)2	TTTTTTGTTTTT	12	2	1
		(TTTTTTTGTTTT)2	TTTTTTTGTTTT	12	2	1
		(TTTTTTTTGTTT)2	TTTTTTTTGTTT	12	2	1
		(TTTTTTTTTGTT)2	TTTTTTTTTGTT	12	2	1
		(TTTTTTTTTTGT)2	TTTTTTTTTTGT	12	2	1
		(TTTTTTTTTTTG)2	TTTTTTTTTTTG	12	2	1
		(ACCCTCCCAGGGC)2	ACCCTCCCAGGGC	13	2	1
		(CACCCTCCCAGGG)2	CACCCTCCCAGGG	13	2	1
		(CCCTCCCAGGGCA)2	CCCTCCCAGGGCA	13	2	1
		(CCGCCGCCGCCGC)2	CCGCCGCCGCCGC	13	2	1
		(CCTCCCAGGGCAC)2	CCTCCCAGGGCAC	13	2	1
		(CGCCGCCGCCGCC)2	CGCCGCCGCCGCC	13	2	1
		(CTCCCAGGGCACC)2	CTCCCAGGGCACC	13	2	1
		(AGGAGGCTGCCTCG)2	AGGAGGCTGCCTCG	14	2	1
		(AGGCTGCCTCGAGG)2	AGGCTGCCTCGAGG	14	2	1
		(CCCCGCGCCCCCGG)2	CCCCGCGCCCCCGG	14	2	1
		(CCCGCGCCCCCGGC)2	CCCGCGCCCCCGGC	14	2	1
		(CCCGGCCCCGCGCC)2	CCCGGCCCCGCGCC	14	2	1
		(CCGCGCCCCCGGCC)2	CCGCGCCCCCGGCC	14	2	1
		(CCGGCCCCGCGCCC)2	CCGGCCCCGCGCCC	14	2	1
		(CGCGCCCCCGGCCC)2	CGCGCCCCCGGCCC	14	2	1
		(CGGCCCCGCGCCCC)2	CGGCCCCGCGCCCC	14	2	1
		(CGGGCGGCGCGGAG)2	CGGGCGGCGCGGAG	14	2	1
		(GAGGAGGCTGCCTC)2	GAGGAGGCTGCCTC	14	2	1
		(GAGGCTGCCTCGAG)2	GAGGCTGCCTCGAG	14	2	1
		(GCCCCGCGCCCCCG)2	GCCCCGCGCCCCCG	14	2	1
		(GCGGGCGGCGCGGA)2	GCGGGCGGCGCGGA	14	2	1
		(GGAGGCTGCCTCGA)2	GGAGGCTGCCTCGA	14	2	1
		(GGCCCCGCGCCCCC)2	GGCCCCGCGCCCCC	14	2	1
		(GGCGGCGCGGAGCG)2	GGCGGCGCGGAGCG	14	2	1
		(GGGCGGCGCGGAGC)2	GGGCGGCGCGGAGC	14	2	1
		(GTGTATGTGTGTGT)2	GTGTATGTGTGTGT	14	2	1
		(GTGTGTATGTGTGT)2	GTGTGTATGTGTGT	14	2	1
		(GTGTGTGTATGTGT)2	GTGTGTGTATGTGT	14	2	1
		(GTGTGTGTGTATGT)2	GTGTGTGTGTATGT	14	2	1
		(GTGTGTGTGTGTAT)2	GTGTGTGTGTGTAT	14	2	1
		(TGTATGTGTGTGTG)2	TGTATGTGTGTGTG	14	2	1
		(TGTGTATGTGTGTG)2	TGTGTATGTGTGTG	14	2	1
		(TGTGTGTATGTGTG)2	TGTGTGTATGTGTG	14	2	1
		(TGTGTGTGTATGTG)2	TGTGTGTGTATGTG	14	2	1
		(TGTGTGTGTGTATG)2	TGTGTGTGTGTATG	14	2	1
		(TGTGTGTGTGTGTA)2	TGTGTGTGTGTGTA	14	2	1
		(AAGCTCCGGCGGCGG)2	AAGCTCCGGCGGCGG	15	2	1
		(AGAGGCGGAGGCGGC)2	AGAGGCGGAGGCGGC	15	2	1
		(AGGCGGAGGCGGCAG)2	AGGCGGAGGCGGCAG	15	2	1
		(AGGGGCGGGGCGAGG)2	AGGGGCGGGGCGAGG	15	2	1
		(ATTTTTATTTTATTT)2	ATTTTTATTTTATTT	15	2	1
		(CAGAGGCGGAGGCGG)2	CAGAGGCGGAGGCGG	15	2	1
		(CGGAAGCTCCGGCGG)2	CGGAAGCTCCGGCGG	15	2	1
		(CGGAGGCGGCAGAGG)2	CGGAGGCGGCAGAGG	15	2	1
		(GAAGCTCCGGCGGCG)2	GAAGCTCCGGCGGCG	15	2	1
		(GAGGCGGAGGCGGCA)2	GAGGCGGAGGCGGCA	15	2	1
		(GAGGGGCGGGGCGAG)2	GAGGGGCGGGGCGAG	15	2	1
		(GCAGAGGCGGAGGCG)2	GCAGAGGCGGAGGCG	15	2	1
		(GCGGAAGCTCCGGCG)2	GCGGAAGCTCCGGCG	15	2	1
		(GCGGAGGCGGCAGAG)2	GCGGAGGCGGCAGAG	15	2	1
		(GGAAGCTCCGGCGGC)2	GGAAGCTCCGGCGGC	15	2	1
		(GGAGGCGGCAGAGGC)2	GGAGGCGGCAGAGGC	15	2	1
		(GGAGGGGCGGGGCGA)2	GGAGGGGCGGGGCGA	15	2	1
		(GGCAGAGGCGGAGGC)2	GGCAGAGGCGGAGGC	15	2	1
		(GGCAGCAGCAGCGGC)2	GGCAGCAGCAGCGGC	15	2	1
		(GGCGGAAGCTCCGGC)2	GGCGGAAGCTCCGGC	15	2	1
		(GGCGGAGGCGGCAGA)2	GGCGGAGGCGGCAGA	15	2	1
		(GTGTGCTCAGGGAGG)2	GTGTGCTCAGGGAGG	15	2	1
		(CGCCGCCGCCGCCGCC)2	CGCCGCCGCCGCCGCC	16	2	1
		(GGGCGCGGGGCTGCAG)2	GGGCGCGGGGCTGCAG	16	2	1
		(GGGGCGCGGGGCTGCA)2	GGGGCGCGGGGCTGCA	16	2	1
		(GGTGGGGGCGGGGCCT)2	GGTGGGGGCGGGGCCT	16	2	1
		(GTGGGGGCGGGGCCTG)2	GTGGGGGCGGGGCCTG	16	2	1
		(TAAACTTAAAACTCTA)2	TAAACTTAAAACTCTA	16	2	1
		(TATATATATACATATA)2	TATATATATACATATA	16	2	1
		(CGGACAGCCCCAGCCTG)2	CGGACAGCCCCAGCCTG	17	2	1
		(GACAGCCCCAGCCTGCG)2	GACAGCCCCAGCCTGCG	17	2	1
		(GATGGGTGCGCGGGTGG)2	GATGGGTGCGCGGGTGG	17	2	1
		(GCGGACAGCCCCAGCCT)2	GCGGACAGCCCCAGCCT	17	2	1
		(GGACAGCCCCAGCCTGC)2	GGACAGCCCCAGCCTGC	17	2	1
		(GGATGGGTGCGCGGGTG)2	GGATGGGTGCGCGGGTG	17	2	1
		(GGGATGGGTGCGCGGGT)2	GGGATGGGTGCGCGGGT	17	2	1
		(ACCCATCCCCACCTCCCT)5	ACCCATCCCCACCTCCCT	18	5	1
		(ACCTCCCTACCCATCCCC)5	ACCTCCCTACCCATCCCC	18	5	1
		(ATCCCCACCTCCCTACCC)5	ATCCCCACCTCCCTACCC	18	5	1
		(CACCTCCCTACCCATCCC)5	CACCTCCCTACCCATCCC	18	5	1
		(CATCCCCACCTCCCTACC)5	CATCCCCACCTCCCTACC	18	5	1
		(CCACCTCCCTACCCATCC)5	CCACCTCCCTACCCATCC	18	5	1
		(CCACCTCCCTACCCATCC)6	CCACCTCCCTACCCATCC	18	6	1
		(CCATCCCCACCTCCCTAC)5	CCATCCCCACCTCCCTAC	18	5	1
		(CCCACCTCCCTACCCATC)5	CCCACCTCCCTACCCATC	18	5	1
		(CCCACCTCCCTACCCATC)6	CCCACCTCCCTACCCATC	18	6	1
		(CCCATCCCCACCTCCCTA)5	CCCATCCCCACCTCCCTA	18	5	1
		(CCCCACCTCCCTACCCAT)6	CCCCACCTCCCTACCCAT	18	6	1
		(CCCTACCCATCCCCACCT)5	CCCTACCCATCCCCACCT	18	5	1
		(CCTACCCATCCCCACCTC)5	CCTACCCATCCCCACCTC	18	5	1
		(CCTCCCTACCCATCCCCA)5	CCTCCCTACCCATCCCCA	18	5	1
		(CTACCCATCCCCACCTCC)5	CTACCCATCCCCACCTCC	18	5	1
		(CTCCCTACCCATCCCCAC)5	CTCCCTACCCATCCCCAC	18	5	1
		(GAGATCACAGAGAGCCAC)2	GAGATCACAGAGAGCCAC	18	2	1
		(GGATGGAGGGGCATGCTG)2	GGATGGAGGGGCATGCTG	18	2	1
		(TACCCATCCCCACCTCCC)5	TACCCATCCCCACCTCCC	18	5	1
		(TCCCCACCTCCCTACCCA)5	TCCCCACCTCCCTACCCA	18	5	1
		(TCCCTACCCATCCCCACC)5	TCCCTACCCATCCCCACC	18	5	1
		(AGAATGGGCGGGGCCTCCG)2	AGAATGGGCGGGGCCTCCG	19	2	1
		(AGCTCGCCCCTTCCTCTGC)2	AGCTCGCCCCTTCCTCTGC	19	2	1
		(AGTTCTAAACTGAATGTAT)2	AGTTCTAAACTGAATGTAT	19	2	1
		(CAGCTCGCCCCTTCCTCTG)2	CAGCTCGCCCCTTCCTCTG	19	2	1
		(CCGAGAATGGGCGGGGCCT)2	CCGAGAATGGGCGGGGCCT	19	2	1
		(CCTCCGAGAATGGGCGGGG)2	CCTCCGAGAATGGGCGGGG	19	2	1
		(CGAGAATGGGCGGGGCCTC)2	CGAGAATGGGCGGGGCCTC	19	2	1
		(CGCCCCTTCCTCTGCAGCT)2	CGCCCCTTCCTCTGCAGCT	19	2	1
		(CGGGGCCTCCGAGAATGGG)2	CGGGGCCTCCGAGAATGGG	19	2	1
		(CTAAACTGAATGTATAGTT)2	CTAAACTGAATGTATAGTT	19	2	1
		(CTCCGAGAATGGGCGGGGC)2	CTCCGAGAATGGGCGGGGC	19	2	1
		(CTCGCCCCTTCCTCTGCAG)2	CTCGCCCCTTCCTCTGCAG	19	2	1
		(CTCTGCAGCTCGCCCCTTC)2	CTCTGCAGCTCGCCCCTTC	19	2	1
		(CTGCAGCTCGCCCCTTCCT)2	CTGCAGCTCGCCCCTTCCT	19	2	1
		(GAGAATGGGCGGGGCCTCC)2	GAGAATGGGCGGGGCCTCC	19	2	1
		(GCAGCTCGCCCCTTCCTCT)2	GCAGCTCGCCCCTTCCTCT	19	2	1
		(GCCCCTTCCTCTGCAGCTC)2	GCCCCTTCCTCTGCAGCTC	19	2	1
		(GCCTCCGAGAATGGGCGGG)2	GCCTCCGAGAATGGGCGGG	19	2	1
		(GCGGGGCCTCCGAGAATGG)2	GCGGGGCCTCCGAGAATGG	19	2	1
		(GCTCGCCCCTTCCTCTGCA)2	GCTCGCCCCTTCCTCTGCA	19	2	1
		(GCTCTCCGCCGCCGCGCGT)2	GCTCTCCGCCGCCGCGCGT	19	2	1
		(GGCCTCCGAGAATGGGCGG)2	GGCCTCCGAGAATGGGCGG	19	2	1
		(GGCGGGGCCTCCGAGAATG)2	GGCGGGGCCTCCGAGAATG	19	2	1
		(GGGCCTCCGAGAATGGGCG)2	GGGCCTCCGAGAATGGGCG	19	2	1
		(GGGGCCTCCGAGAATGGGC)2	GGGGCCTCCGAGAATGGGC	19	2	1
		(GTAATACTCTCTTTTTAAT)2	GTAATACTCTCTTTTTAAT	19	2	1
		(GTTCTAAACTGAATGTATA)2	GTTCTAAACTGAATGTATA	19	2	1
		(TAAACTGAATGTATAGTTC)2	TAAACTGAATGTATAGTTC	19	2	1
		(TCCGAGAATGGGCGGGGCC)2	TCCGAGAATGGGCGGGGCC	19	2	1
		(TCGCCCCTTCCTCTGCAGC)2	TCGCCCCTTCCTCTGCAGC	19	2	1
		(TCTAAACTGAATGTATAGT)2	TCTAAACTGAATGTATAGT	19	2	1
		(TCTGCAGCTCGCCCCTTCC)2	TCTGCAGCTCGCCCCTTCC	19	2	1
		(TGCAGCTCGCCCCTTCCTC)2	TGCAGCTCGCCCCTTCCTC	19	2	1
		(TGCTCTCCGCCGCCGCGCG)2	TGCTCTCCGCCGCCGCGCG	19	2	1
		(TTCTAAACTGAATGTATAG)2	TTCTAAACTGAATGTATAG	19	2	1
		(AAAGAAAGAAAGAATGAATG)2	AAAGAAAGAAAGAATGAATG	20	2	1
		(AAAGAAAGAATGAATGAAAG)2	AAAGAAAGAATGAATGAAAG	20	2	1
		(AAAGAATGAATGAAAGAAAG)2	AAAGAATGAATGAAAGAAAG	20	2	1
		(AAGAAAGAAAGAATGAATGA)2	AAGAAAGAAAGAATGAATGA	20	2	1
		(AAGAAAGAATGAATGAAAGA)2	AAGAAAGAATGAATGAAAGA	20	2	1
		(AAGAATGAATGAAAGAAAGA)2	AAGAATGAATGAAAGAAAGA	20	2	1
		(AATGAAAGAAAGAAAGAATG)2	AATGAAAGAAAGAAAGAATG	20	2	1
		(AGAAAGAAAGAATGAATGAA)2	AGAAAGAAAGAATGAATGAA	20	2	1
		(AGAAAGAATGAATGAAAGAA)2	AGAAAGAATGAATGAAAGAA	20	2	1
		(AGAATGAATGAAAGAAAGAA)2	AGAATGAATGAAAGAAAGAA	20	2	1
		(ATGAAAGAAAGAAAGAATGA)2	ATGAAAGAAAGAAAGAATGA	20	2	1
		(CCCCTCCCTCCTTCCCTCCT)2	CCCCTCCCTCCTTCCCTCCT	20	2	1
		(CCCTCCCTCCTTCCCTCCTC)2	CCCTCCCTCCTTCCCTCCTC	20	2	1
		(CCCTCCTTCCCTCCTCCCCT)2	CCCTCCTTCCCTCCTCCCCT	20	2	1
		(CCTCCCTCCTTCCCTCCTCC)2	CCTCCCTCCTTCCCTCCTCC	20	2	1
		(CCTCCTTCCCTCCTCCCCTC)2	CCTCCTTCCCTCCTCCCCTC	20	2	1
		(CTCCCTCCTTCCCTCCTCCC)2	CTCCCTCCTTCCCTCCTCCC	20	2	1
		(CTCCTTCCCTCCTCCCCTCC)2	CTCCTTCCCTCCTCCCCTCC	20	2	1
		(GAAAGAAAGAAAGAATGAAT)2	GAAAGAAAGAAAGAATGAAT	20	2	1
		(GAAAGAAAGAATGAATGAAA)2	GAAAGAAAGAATGAATGAAA	20	2	1
		(GAAAGAATGAATGAAAGAAA)2	GAAAGAATGAATGAAAGAAA	20	2	1
		(GAATGAAAGAAAGAAAGAAT)2	GAATGAAAGAAAGAAAGAAT	20	2	1
		(TCCCCTCCCTCCTTCCCTCC)2	TCCCCTCCCTCCTTCCCTCC	20	2	1
		(TCCCTCCTTCCCTCCTCCCC)2	TCCCTCCTTCCCTCCTCCCC	20	2	1
		(TCCTTCCCTCCTCCCCTCCC)2	TCCTTCCCTCCTCCCCTCCC	20	2	1
		(TGAAAGAAAGAAAGAATGAA)2	TGAAAGAAAGAAAGAATGAA	20	2	1
		(AGCTCGAAGCCTTCTGTGGAG)2	AGCTCGAAGCCTTCTGTGGAG	21	2	1
		(CCGGGGGCGGGAGAGGGTGAG)2	CCGGGGGCGGGAGAGGGTGAG	21	2	1
		(CGGGGGCGGGAGAGGGTGAGC)2	CGGGGGCGGGAGAGGGTGAGC	21	2	1
		(GCTCGAAGCCTTCTGTGGAGA)2	GCTCGAAGCCTTCTGTGGAGA	21	2	1
		(GGGGGCGGGAGAGGGTGAGCC)2	GGGGGCGGGAGAGGGTGAGCC	21	2	1
		(AGCACTTGGCCCACTGCGCAGT)2	AGCACTTGGCCCACTGCGCAGT	22	2	1
		(CACTTGGCCCACTGCGCAGTAG)2	CACTTGGCCCACTGCGCAGTAG	22	2	1
		(CTGGCCCCGGCCCTGGCTGATG)2	CTGGCCCCGGCCCTGGCTGATG	22	2	1
		(GCACTTGGCCCACTGCGCAGTA)2	GCACTTGGCCCACTGCGCAGTA	22	2	1
		(ACCCCGCGCCCGCCCGCCCGCCCCC)2	ACCCCGCGCCCGCCCGCCCGCCCCC	25	2	1
		(CACCCCGCGCCCGCCCGCCCGCCCC)2	CACCCCGCGCCCGCCCGCCCGCCCC	25	2	1
		(CCACCCCGCGCCCGCCCGCCCGCCC)2	CCACCCCGCGCCCGCCCGCCCGCCC	25	2	1
		(CCCACCCCGCGCCCGCCCGCCCGCC)2	CCCACCCCGCGCCCGCCCGCCCGCC	25	2	1
		(CCCCACCCCGCGCCCGCCCGCCCGC)3	CCCCACCCCGCGCCCGCCCGCCCGC	25	3	1
		(CCCCCACCCCGCGCCCGCCCGCCCG)3	CCCCCACCCCGCGCCCGCCCGCCCG	25	3	1
		(CCCCGCGCCCGCCCGCCCGCCCCCA)2	CCCCGCGCCCGCCCGCCCGCCCCCA	25	2	1
		(CCCGCCCCCACCCCGCGCCCGCCCG)3	CCCGCCCCCACCCCGCGCCCGCCCG	25	3	1
		(CCCGCCCGCCCCCACCCCGCGCCCG)3	CCCGCCCGCCCCCACCCCGCGCCCG	25	3	1
		(CCCGCCCGCCCGCCCCCACCCCGCG)3	CCCGCCCGCCCGCCCCCACCCCGCG	25	3	1
		(CCCGCGCCCGCCCGCCCGCCCCCAC)2	CCCGCGCCCGCCCGCCCGCCCCCAC	25	2	1
		(CCGCCCCCACCCCGCGCCCGCCCGC)3	CCGCCCCCACCCCGCGCCCGCCCGC	25	3	1
		(CCGCCCGCCCCCACCCCGCGCCCGC)3	CCGCCCGCCCCCACCCCGCGCCCGC	25	3	1
		(CCGCCCGCCCGCCCCCACCCCGCGC)3	CCGCCCGCCCGCCCCCACCCCGCGC	25	3	1
		(CCGCGCCCGCCCGCCCGCCCCCACC)2	CCGCGCCCGCCCGCCCGCCCCCACC	25	2	1
		(CGCCCCCACCCCGCGCCCGCCCGCC)3	CGCCCCCACCCCGCGCCCGCCCGCC	25	3	1
		(CGCCCGCCCCCACCCCGCGCCCGCC)3	CGCCCGCCCCCACCCCGCGCCCGCC	25	3	1
		(CGCCCGCCCGCCCCCACCCCGCGCC)3	CGCCCGCCCGCCCCCACCCCGCGCC	25	3	1
		(CGCCCGCCCGCCCGCCCCCACCCCG)3	CGCCCGCCCGCCCGCCCCCACCCCG	25	3	1
		(CGCGCCCGCCCGCCCGCCCCCACCC)2	CGCGCCCGCCCGCCCGCCCCCACCC	25	2	1
		(GCCCCCACCCCGCGCCCGCCCGCCC)3	GCCCCCACCCCGCGCCCGCCCGCCC	25	3	1
		(GCCCGCCCCCACCCCGCGCCCGCCC)3	GCCCGCCCCCACCCCGCGCCCGCCC	25	3	1
		(GCCCGCCCGCCCCCACCCCGCGCCC)3	GCCCGCCCGCCCCCACCCCGCGCCC	25	3	1
		(GCCCGCCCGCCCGCCCCCACCCCGC)3	GCCCGCCCGCCCGCCCCCACCCCGC	25	3	1
		(GCGCCCGCCCGCCCGCCCCCACCCC)2	GCGCCCGCCCGCCCGCCCCCACCCC	25	2	1
		(AGCGTGGCGTCGGCGTCGTGGGGAGG)4	AGCGTGGCGTCGGCGTCGTGGGGAGG	26	4	1
		(AGGAGCGTGGCGTCGGCGTCGTGGGG)3	AGGAGCGTGGCGTCGGCGTCGTGGGG	26	3	1
		(CGGCGTCGTGGGGAGGAGCGTGGCGT)4	CGGCGTCGTGGGGAGGAGCGTGGCGT	26	4	1
		(CGTCGGCGTCGTGGGGAGGAGCGTGG)4	CGTCGGCGTCGTGGGGAGGAGCGTGG	26	4	1
		(CGTCGTGGGGAGGAGCGTGGCGTCGG)4	CGTCGTGGGGAGGAGCGTGGCGTCGG	26	4	1
		(CGTGGCGTCGGCGTCGTGGGGAGGAG)4	CGTGGCGTCGGCGTCGTGGGGAGGAG	26	4	1
		(CGTGGGGAGGAGCGTGGCGTCGGCGT)3	CGTGGGGAGGAGCGTGGCGTCGGCGT	26	3	1
		(GAGCGTGGCGTCGGCGTCGTGGGGAG)4	GAGCGTGGCGTCGGCGTCGTGGGGAG	26	4	1
		(GAGGAGCGTGGCGTCGGCGTCGTGGG)3	GAGGAGCGTGGCGTCGGCGTCGTGGG	26	3	1
		(GCGTCGGCGTCGTGGGGAGGAGCGTG)4	GCGTCGGCGTCGTGGGGAGGAGCGTG	26	4	1
		(GCGTCGTGGGGAGGAGCGTGGCGTCG)4	GCGTCGTGGGGAGGAGCGTGGCGTCG	26	4	1
		(GCGTGGCGTCGGCGTCGTGGGGAGGA)4	GCGTGGCGTCGGCGTCGTGGGGAGGA	26	4	1
		(GGAGCGTGGCGTCGGCGTCGTGGGGA)4	GGAGCGTGGCGTCGGCGTCGTGGGGA	26	4	1
		(GGAGGAGCGTGGCGTCGGCGTCGTGG)3	GGAGGAGCGTGGCGTCGGCGTCGTGG	26	3	1
		(GGCGTCGGCGTCGTGGGGAGGAGCGT)4	GGCGTCGGCGTCGTGGGGAGGAGCGT	26	4	1
		(GGCGTCGTGGGGAGGAGCGTGGCGTC)4	GGCGTCGTGGGGAGGAGCGTGGCGTC	26	4	1
		(GGGAGGAGCGTGGCGTCGGCGTCGTG)3	GGGAGGAGCGTGGCGTCGGCGTCGTG	26	3	1
		(GGGGAGGAGCGTGGCGTCGGCGTCGT)3	GGGGAGGAGCGTGGCGTCGGCGTCGT	26	3	1
		(GTCGGCGTCGTGGGGAGGAGCGTGGC)4	GTCGGCGTCGTGGGGAGGAGCGTGGC	26	4	1
		(GTCGTGGGGAGGAGCGTGGCGTCGGC)4	GTCGTGGGGAGGAGCGTGGCGTCGGC	26	4	1
		(GTGGCGTCGGCGTCGTGGGGAGGAGC)4	GTGGCGTCGGCGTCGTGGGGAGGAGC	26	4	1
		(GTGGGGAGGAGCGTGGCGTCGGCGTC)3	GTGGGGAGGAGCGTGGCGTCGGCGTC	26	3	1
		(TCGGCGTCGTGGGGAGGAGCGTGGCG)4	TCGGCGTCGTGGGGAGGAGCGTGGCG	26	4	1
		(TCGTGGGGAGGAGCGTGGCGTCGGCG)3	TCGTGGGGAGGAGCGTGGCGTCGGCG	26	3	1
		(TGGCGTCGGCGTCGTGGGGAGGAGCG)4	TGGCGTCGGCGTCGTGGGGAGGAGCG	26	4	1
		(TGGGGAGGAGCGTGGCGTCGGCGTCG)3	TGGGGAGGAGCGTGGCGTCGGCGTCG	26	3	1
		(AGGGGCGGGGCCTGCGTGTCGGCGGCG)2	AGGGGCGGGGCCTGCGTGTCGGCGGCG	27	2	1
		(CCACGGACTGCCCCGGAAGCTTCTGGG)2	CCACGGACTGCCCCGGAAGCTTCTGGG	27	2	1
		(CCTGCGTGTCGGCGGCGAGGGGCGGGG)2	CCTGCGTGTCGGCGGCGAGGGGCGGGG	27	2	1
		(CGAGGGGCGGGGCCTGCGTGTCGGCGG)2	CGAGGGGCGGGGCCTGCGTGTCGGCGG	27	2	1
		(CGGCGAGGGGCGGGGCCTGCGTGTCGG)2	CGGCGAGGGGCGGGGCCTGCGTGTCGG	27	2	1
		(CGGCGGCGAGGGGCGGGGCCTGCGTGT)2	CGGCGGCGAGGGGCGGGGCCTGCGTGT	27	2	1
		(CGGGGCCTGCGTGTCGGCGGCGAGGGG)2	CGGGGCCTGCGTGTCGGCGGCGAGGGG	27	2	1
		(CTGCGTGTCGGCGGCGAGGGGCGGGGC)2	CTGCGTGTCGGCGGCGAGGGGCGGGGC	27	2	1
		(GAGGGGCGGGGCCTGCGTGTCGGCGGC)2	GAGGGGCGGGGCCTGCGTGTCGGCGGC	27	2	1
		(GCCACGGACTGCCCCGGAAGCTTCTGG)2	GCCACGGACTGCCCCGGAAGCTTCTGG	27	2	1
		(GCCTGCGTGTCGGCGGCGAGGGGCGGG)2	GCCTGCGTGTCGGCGGCGAGGGGCGGG	27	2	1
		(GCGAGGGGCGGGGCCTGCGTGTCGGCG)2	GCGAGGGGCGGGGCCTGCGTGTCGGCG	27	2	1
		(GCGGCGAGGGGCGGGGCCTGCGTGTCG)2	GCGGCGAGGGGCGGGGCCTGCGTGTCG	27	2	1
		(GCGGGGCCTGCGTGTCGGCGGCGAGGG)2	GCGGGGCCTGCGTGTCGGCGGCGAGGG	27	2	1
		(GGCCACGGACTGCCCCGGAAGCTTCTG)2	GGCCACGGACTGCCCCGGAAGCTTCTG	27	2	1
		(GGCCTGCGTGTCGGCGGCGAGGGGCGG)2	GGCCTGCGTGTCGGCGGCGAGGGGCGG	27	2	1
		(GGCGAGGGGCGGGGCCTGCGTGTCGGC)2	GGCGAGGGGCGGGGCCTGCGTGTCGGC	27	2	1
		(GGCGGCGAGGGGCGGGGCCTGCGTGTC)2	GGCGGCGAGGGGCGGGGCCTGCGTGTC	27	2	1
		(GGCGGGGCCTGCGTGTCGGCGGCGAGG)2	GGCGGGGCCTGCGTGTCGGCGGCGAGG	27	2	1
		(GGGCCACGGACTGCCCCGGAAGCTTCT)2	GGGCCACGGACTGCCCCGGAAGCTTCT	27	2	1
		(GGGCCTGCGTGTCGGCGGCGAGGGGCG)2	GGGCCTGCGTGTCGGCGGCGAGGGGCG	27	2	1
		(GGGCGGGGCCTGCGTGTCGGCGGCGAG)2	GGGCGGGGCCTGCGTGTCGGCGGCGAG	27	2	1
		(GGGGCCTGCGTGTCGGCGGCGAGGGGC)2	GGGGCCTGCGTGTCGGCGGCGAGGGGC	27	2	1
		(GGGGCGGGGCCTGCGTGTCGGCGGCGA)2	GGGGCGGGGCCTGCGTGTCGGCGGCGA	27	2	1
		(GTCGGCGGCGAGGGGCGGGGCCTGCGT)2	GTCGGCGGCGAGGGGCGGGGCCTGCGT	27	2	1
		(GTGTCGGCGGCGAGGGGCGGGGCCTGC)2	GTGTCGGCGGCGAGGGGCGGGGCCTGC	27	2	1
		(TCGGCGGCGAGGGGCGGGGCCTGCGTG)2	TCGGCGGCGAGGGGCGGGGCCTGCGTG	27	2	1
		(TGCGTGTCGGCGGCGAGGGGCGGGGCC)2	TGCGTGTCGGCGGCGAGGGGCGGGGCC	27	2	1
		(TGGGCCACGGACTGCCCCGGAAGCTTC)2	TGGGCCACGGACTGCCCCGGAAGCTTC	27	2	1
		(TGTCGGCGGCGAGGGGCGGGGCCTGCG)2	TGTCGGCGGCGAGGGGCGGGGCCTGCG	27	2	1
		(ACTGTGGGGCTCCTGGGAGACGGAGCCTC)2	ACTGTGGGGCTCCTGGGAGACGGAGCCTC	29	2	1
		(CCTGGGAGACGGAGCCTCACTGTGGGGCT)2	CCTGGGAGACGGAGCCTCACTGTGGGGCT	29	2	1
		(CTCCTGGGAGACGGAGCCTCACTGTGGGG)2	CTCCTGGGAGACGGAGCCTCACTGTGGGG	29	2	1
		(CTGTGGGGCTCCTGGGAGACGGAGCCTCA)2	CTGTGGGGCTCCTGGGAGACGGAGCCTCA	29	2	1
		(GCTCCTGGGAGACGGAGCCTCACTGTGGG)2	GCTCCTGGGAGACGGAGCCTCACTGTGGG	29	2	1
		(GGCTCCTGGGAGACGGAGCCTCACTGTGG)2	GGCTCCTGGGAGACGGAGCCTCACTGTGG	29	2	1
		(GGGCTCCTGGGAGACGGAGCCTCACTGTG)2	GGGCTCCTGGGAGACGGAGCCTCACTGTG	29	2	1
		(GGGGCTCCTGGGAGACGGAGCCTCACTGT)2	GGGGCTCCTGGGAGACGGAGCCTCACTGT	29	2	1
		(GTGGGGCTCCTGGGAGACGGAGCCTCACT)2	GTGGGGCTCCTGGGAGACGGAGCCTCACT	29	2	1
		(TCCTGGGAGACGGAGCCTCACTGTGGGGC)2	TCCTGGGAGACGGAGCCTCACTGTGGGGC	29	2	1
		(TGGGGCTCCTGGGAGACGGAGCCTCACTG)2	TGGGGCTCCTGGGAGACGGAGCCTCACTG	29	2	1
		(TGTGGGGCTCCTGGGAGACGGAGCCTCAC)2	TGTGGGGCTCCTGGGAGACGGAGCCTCAC	29	2	1
		(ACTCTCTCTCTTTCTCGGGCTGCAGGTGCACCAGGCCGTCC)2	ACTCTCTCTCTTTCTCGGGCTGCAGGTGCACCAGGCCGTCC	41	2	1
		(CACTCTCTCTCTTTCTCGGGCTGCAGGTGCACCAGGCCGTC)2	CACTCTCTCTCTTTCTCGGGCTGCAGGTGCACCAGGCCGTC	41	2	1
		(CTCTCTCTCTTTCTCGGGCTGCAGGTGCACCAGGCCGTCCA)2	CTCTCTCTCTTTCTCGGGCTGCAGGTGCACCAGGCCGTCCA	41	2	1

## Sheet: Candidates
			Cat 1	ID	Species	TR	Core	Core Length	Repeat	Abundance
				7	human	(CT)3	CT	2	3	6623
				7	human	(TC)3	TC	2	3	6033
				7	human	(GC)3	GC	2	3	5047
				7	human	(T)6	T	1	6	4436
				7	human	(CG)3	CG	2	3	4303
			Cat 2	ID	Species	TR	Core	Core Length	Repeat	Abundance
				7	human	(GGGGCGC)3	GGGGCGC	7	3	7
				7	human	(CCCGCCG)4	CCCGCCG	7	4	5
				7	human	(GCTGCGGG)3	GCTGCGGG	8	3	5
				7	human	(CGCCCGC)3	CGCCCGC	7	3	4
				7	human	(AGGGGCGGG)4	AGGGGCGGG	9	4	3
			Cat 3	ID	Species	TR	Core	Core Length	Repeat	Abundance
				7	human	(GTGTGTGTTT)2	GTGTGTGTTT	10	2	18
				7	human	(ATTTTAAAATT)2	ATTTTAAAATT	11	2	8
				7	human	(AAAATAAATAA)2	AAAATAAATAA	11	2	7
				7	human	(TGGCGGCGGCGG)2	TGGCGGCGGCGG	12	2	7
				7	human	(CCCAGCCCCA)2	CCCAGCCCCA	10	2	5
			Cat 4	ID	Species	TR	Core	Core Length	Repeat	Abundance
				7	human	(CCCCGAGGTCTCCGCG)2	CCCCGAGGTCTCCGCG	16	2	8
				7	human	(CCGGCGTGTACCGAGAGACTGGCGT)2	CCGGCGTGTACCGAGAGACTGGCGT	25	2	5
				7	human	(ACCTGGAGGGCTGGGG)2	ACCTGGAGGGCTGGGG	16	2	5
				7	human	(CCCTGCCCTGTCCTGTCCTGCCCTG)2	CCCTGCCCTGTCCTGTCCTGCCCTG	25	2	4
				7	human	(ACCCATCCCCACCTCCCT)3	ACCCATCCCCACCTCCCT	18	3	4
